# Supplementary material for: Genome-Wide Identification and Structural Analysis of bZIP Transcription Factor Genes in Brassica napus
Source: Genes (Basel). 2017 Oct 24;8(10):288. doi: 10.3390/genes8100288 (PMC5664138; doi:10.3390/genes8100288)
Supplement: Supplementary file 1 [file genes-08-00288-s001.zip]

Archive with 6 entries (6 files):
- Figure S1.pdf
- Table S1 Primers of the bZIP genes and housekeeping genes used for qRT-PCR.xlsx
- Table S2 List of the identified bZIP genes in B. naps genome.xlsx
- Table S3 The tissues and organs from B. napus ZS11 used in this study.xlsx
- Table S4 Heat map of expression levels of B. napus bZIP transcription factor family genes at different growth periods in different tissues and organs.xlsx
- Table S5 Syntenic gene analysis of bZIP genes in A. thaliana, B. rapa, B. oleracea and B. napus.xlsx
