# Supplementary material for: Genome-Wide Identification and Structural Analysis of bZIP Transcription Factor Genes in Brassica napus
Source: Genes (Basel). 2017 Oct 24;8(10):288. doi: 10.3390/genes8100288 (PMC5664138; doi:10.3390/genes8100288)
Supplement: Supplementary file 1 [file genes-08-00288-s001.zip › Table S1 Primers of the bZIP genes and housekeeping genes used for qRT-PCR.xlsx]

## Sheet: Sheet1
Table S1 Primers of the bZIP genes and housekeeping genes used for qRT-PCR.
B. napus code	Gene name	Primer sequences		Tm
BnaA10g02300D	BnbZIP40a	ATCGGAGCAACGGAGACAGG	CCATCTCAACTTGATTGTTCTGCTG	60
BnaC05g02200D	BnbZIP40b	TGGAAAGAGATTGTGTCAGGAGAGA	CTCAACCTGATTGTGCTGCTGC	60
BnaA09g24670D	BnbZIP28a	TCTGAACCCTAATACGCTGCCCG	AACGAGAAATCCAAATCCGCCAAG	61
BnaC09g00090D	BnbZIP10b	CGCAGTCTCTTCCTTCCGTCTCC	CACCAGTTTTCTTCACCTCAGCCAGTA	63
BnaC02g01780D	BnbZIP26a	GCTGCAAAGAGCAAGGCAACAAGG	GCCAACACTGCTTCTACGATTGTCCTA	61
BnaC08g29000D	BnbZIP61b	CCGCCGTTCAATAAGCGACTC	TGTGATTGTTGTTGTGGTGGTTTTG	60
BnaA03g39300D	BnbZIP23d	GGCGAGGTTGAGTTTCCACTAAGCA	CACAGCCCTGAGCCTGATGACTTC	61
BnaC04g01070D	BnbZIP55b	GACAACAAACCATCTTCACCACCTG	TGGTATTCCCGTCACTTCCATCACTA	60
BnaC09g45380D	BnbZIP56a	AGCGATGAAGAGATACGGCGAGTT	TCACTCTGTTTTCCAACTCACCCAAG	60
BnaC05g51490D	BnbZIP51a	GCCTTCTTCCCTGAGAGCAAACC	GACATCGGTTGTGGTTGTGGTTG	61
BnaA09g09500D	BnbZIP2c	CGACGACCGAAAGCGTAAGAGAAT	GAGTCTGGTGCTCAGCTCCGTCATC	60
BnaA06g25370D	BnbZIP2d	GTTGACGAGCGAAAGCGTAAGAGAA	CCGTTAGGATAGAGTTCTCGGCTTG	60
BnaA08g04620D	BnbZIP60a	CCTATTGCGGGTGATTTTATTCGG	TACATCATCAACTTTACCAGTCACGGAA	60
BnaC05g15020D	BnbZIP62b	TGTTGTTCTACCTCGTCGTCTGGC	TCGGTTCTGCTCCTTCTTCTTTCAC	61
BnaC09g48330D	BnbZIP72b	TTTCAAGTGTCCAATGATGGTAGCC	GCTTCTGCTCACTCGCCATCTC	60
AT5g09810	BnACTIN7	TGGGTTTGCTGGTGACGAT	TGCCTAGGACGACCAACAATACT	60
AT5g25760	BnUBC21	CCTCTGCAGCCTCCTCAAGT	CATATCTCCCCTGTCTTGAAATGC	60
