# Supplementary material for: Genome-Wide Identification and Structural Analysis of bZIP Transcription Factor Genes in Brassica napus
Source: Genes (Basel). 2017 Oct 24;8(10):288. doi: 10.3390/genes8100288 (PMC5664138; doi:10.3390/genes8100288)
Supplement: Supplementary file 1 [file genes-08-00288-s001.zip › Table S2 List of the identified bZIP genes in B. naps genome.xlsx]

## Sheet: Sheet1
Table S2 List of the identified bZIP genes in B. napus genome
Name	Arabidopsis AGI code	Name	B. napus code	Subfamilies	Chr.	start	end	length(bp)	length(aa)	MW(Da)	PI	hydrophobicity	Exon	intron
AtbZIP12	AT2G41070	BnbZIP12a	BnaC04g52290D	bZIP-A	C4	320757	322244	825	274	30782.8	8.89	-0.861	4	3
		BnbZIP12b	BnaA05g01970D	bZIP-A	A5	1106190	1107659	849	282	31694	9.06	-0.82	3	2
		BnbZIP12c	BnaA04g23690D	bZIP-A	A4	17514725	17516695	831	276	31021.2	7.08	-0.769	2	1
		BnbZIP12d	BnaC04g56840D	bZIP-A	C4	4365415	4366904	819	272	30762.9	7.08	-0.775	2	1
AtbZIP13	AT5G44080	BnbZIP13a	BnaCnng27030D	bZIP-A	Cnn-R	25461649	25462924	861	286	32027	5.39	-0.768	1	0
		BnbZIP13b	BnaA06g36330D	bZIP-A	A6	23819568	23820457	801	266	29795.5	5.62	-0.769	1	0
AtbZIP14	AT4G35900	BnbZIP14a	BnaC03g76870D	bZIP-A	C3	5399138	5400468	792	263	29463	10.31	-0.906	3	2
		BnbZIP14b	BnaC07g45850D	bZIP-A	C7	43707334	43708377	846	281	31494.8	9.28	-0.945	3	2
		BnbZIP14c	BnaA08g14840D	bZIP-A	A8	12446951	12448026	732	243	27327.4	10.35	-0.974	3	2
		BnbZIP14d	BnaC01g02720D	bZIP-A	C1	1447055	1448112	813	270	30622.6	9.58	-1.047	3	2
		BnbZIP14e	BnaAnng08290D	bZIP-A	Ann-R	8918063	8919091	780	250	28742.8	10.1	-0.991	3	2
		BnbZIP14f	BnaA01g01640D	bZIP-A	A1	868633	869717	789	262	29332.6	10.02	-0.925	4	3
AtbZIP27	AT2G17770	BnbZIP27a	BnaC09g09560D	bZIP-A	C9	6200625	6201453	549	182	21104.7	9.3	-1.014	3	2
		BnbZIP27b	BnaA07g03000D	bZIP-A	A7	2607049	2607995	696	231	26497.7	9.75	-1.029	3	2
		BnbZIP27c	BnaA09g09300D	bZIP-A	A9	4641766	4642679	543	180	20940.5	9.3	-1.084	3	2
AtbZIP15	AT5G42910	BnbZIP15a	BnaC04g17630D	bZIP-A	C4	16147885	16149515	1176	391	43116.4	9.42	-0.707	3	2
		BnbZIP15b	BnaA06g37000D	bZIP-A	A6	24141291	24143218	1188	395	43828.2	9.53	-0.74	3	2
AtbZIP35	AT1G49720	BnbZIP35a	BnaC06g02640D	bZIP-A	C6	3442534	3443805	714	237	27133.9	9.87	-0.932	7	6
		BnbZIP35b	BnaA06g03040D	bZIP-A	A6	1843059	1845065	993	330	36277.6	9.36	-0.768	5	4
AtbZIP36	AT1G45249	BnbZIP36a	BnaA10g28780D	bZIP-A	A10	1246991	1248976	909	302	32948.2	9.32	-0.66	8	7
		BnbZIP36b	BnaC06g00420D	bZIP-A	C6	667000	668818	1008	335	36020.6	9.23	-0.563	5	4
AtbZIP37	AT4G34000	BnbZIP37a	BnaC07g44670D	bZIP-A	C7	43127915	43130504	1233	410	45525.6	8.82	-0.638	5	4
		BnbZIP37b	BnaC01g04330D	bZIP-A	C1	2267066	2269501	1053	350	39043.3	9.26	-0.665	7	6
		BnbZIP37c	BnaAnng26550D	bZIP-A	Ann-R	30456414	30458977	1050	349	39028.3	9.45	-0.681	7	6
AtbZIP38	AT3G19290	BnbZIP38a	BnaA05g20870D	bZIP-A	A5	16192619	16195405	1068	355	38173.6	9.45	-0.726	5	4
		BnbZIP38b	BnaCnng41320D	bZIP-A	Cnn-R	40108198	40110395	1065	354	39264	9.28	-0.83	4	3
		BnbZIP38c	BnaA01g26200D	bZIP-A	A1	18271993	18274689	1059	352	37978.4	9.56	-0.766	5	4
		BnbZIP38d	BnaA03g35190D	bZIP-A	A3	17201034	17203488	1095	364	39799.5	9.26	-0.712	4	3
		BnbZIP38e	BnaC05g33570D	bZIP-A	C5	33061771	33064585	1065	364	38468.1	9.23	-0.718	5	4
		BnbZIP38f	BnaC01g43800D	bZIP-A	C1	3458625	3461309	1176	391	42655.7	9.42	-0.806	4	3
AtbZIP39	AT2G36270	BnbZIP39a	BnaAnng07530D	bZIP-A	Ann-R	7324416	7326100	1215	404	43330.2	9.64	-0.816	4	3
		BnbZIP39b	BnaC04g09030D	bZIP-A	C4	6774985	6777669	1185	394	42392.3	9.45	-0.811	6	5
		BnbZIP39c	BnaA05g08020D	bZIP-A	A5	4413679	4416365	1200	399	42802.6	9.26	-0.818	6	5
AtbZIP40	AT1G03970	BnbZIP40a	BnaA10g02300D	bZIP-A	A10	1197886	1198830	807	268	30500.8	6.28	-1.069	1	0
		BnbZIP40b	BnaC05g02200D	bZIP-A	C5	1056732	1057680	810	269	30657	6.63	-1.054	1	0
AtbZIP66	AT3G56850	BnbZIP66a	BnaC04g24820D	bZIP-A	C4	25708019	25709771	873	290	31290.1	9.38	-0.772	3	2
		BnbZIP66b	BnaCnng20400D	bZIP-A	Cnn-R	19153299	19154756	753	250	28088.1	9.8	-0.781	5	4
		BnbZIP66c	BnaC08g27660D	bZIP-A	C8	28592332	28593802	756	251	28317.1	9.49	-0.885	5	4
		BnbZIP66d	BnaA07g16990D	bZIP-A	A7	14327414	14328525	780	259	28760.6	9.18	-0.701	3	2
		BnbZIP66e	BnaA04g02780D	bZIP-A	A4	1865066	1866354	816	271	29980.8	9.23	-0.845	3	2
		BnbZIP66f	BnaA09g36130D	bZIP-A	A9	26219385	26221415	744	247	27780.5	9.27	-0.858	5	4
AtbZIP67	AT3G44460	BnbZIP67a	BnaCnng04010D	bZIP-A	Cnn-R	3101021	3103208	1041	346	39238.3	7.72	-0.809	4	3
		BnbZIP67b	BnaC03g54810D	bZIP-A	C3	42826053	42828247	1041	346	39477.6	7.76	-0.849	4	3
AtbZIP17	AT2G40950	BnbZIP17a	BnaA04g23630D	bZIP-B	A4	17492628	17495042	1818	605	66405.7	5.42	-0.577	3	2
		BnbZIP17b	BnaC04g56770D	bZIP-B	C4	4325915	4328202	1797	598	65582.5	5.49	-0.597	3	2
		BnbZIP17c	BnaC04g52230D	bZIP-B	C4	284946	287399	1806	601	65257.6	5.98	-0.486	4	3
AtbZIP49	AT3G56660	BnbZIP49a	BnaCnng38290D	bZIP-B	Cnn-R	36817242	36818732	1395	464	51705.4	7.05	-0.524	2	1
		BnbZIP49b	BnaA04g02670D	bZIP-B	A4	1792729	1794249	1317	438	48780.2	6	-0.393	2	1
AtbZIP28	AT3G10800	BnbZIP28a	BnaA09g24670D	bZIP-B	A9	17455058	17457511	1788	595	65472.2	6.19	-0.415	2	1
		BnbZIP28b	BnaA01g31420D	bZIP-B	A1	21373011	21375119	1908	635	69092.9	5.83	-0.484	2	1
AtbZIP9	AT5G24800	BnbZIP9a	BnaC07g29750D	bZIP-C	C7	34449636	34450899	837	278	30495.8	6.21	-0.689	6	5
		BnbZIP9b	BnaA06g27230D	bZIP-C	A6	18703765	18705035	837	278	30652	6.37	-0.685	6	5
		BnbZIP9c	BnaA02g32330D	bZIP-C	A2	23261294	23262608	837	278	30486.8	5.31	-0.59	6	5
		BnbZIP9d	BnaC02g41050D	bZIP-C	C2	44040916	44042302	837	278	30542.9	5.31	-0.599	6	5
AtbZIP10	AT4G02640	BnbZIP10a	BnaA09g00980D	bZIP-C	A9	561571	563839	1188	395	43406.9	5.36	-0.782	7	6
		BnbZIP10b	BnaC09g00090D	bZIP-C	C9	52931	55204	1185	394	43353.9	5.54	-0.801	7	6
AtbZIP25	AT3G54620	BnbZIP25a	BnaCnng29250D	bZIP-C	Cnn-R	27702709	27705150	948	315	34952.7	8.97	-0.936	7	6
		BnbZIP25b	BnaA09g34460D	bZIP-C	A9	25244155	25246266	1155	384	42148.7	5.96	-0.904	6	5
		BnbZIP25c	BnaC08g25370D	bZIP-C	C8	27101493	27103764	1137	378	41496.9	5.66	-0.859	6	5
		BnbZIP25d	BnaA04g27730D	bZIP-C	A4	265207	266558	579	192	22237.7	10.07	-0.441	8	7
		BnbZIP25e	BnaC03g21720D	bZIP-C	C3	11755979	11758190	1119	372	40470.5	4.82	-0.701	7	6
		BnbZIP25f	BnaC06g15330D	bZIP-C	C6	18042465	18043508	552	183	21598.9	9.9	-0.787	3	2
AtbZIP63	AT5G28770	BnbZIP63a	BnaC02g39310D	bZIP-C	C2	42269663	42271684	960	319	34800.8	7.69	-0.662	6	5
		BnbZIP63b	BnaA02g31000D	bZIP-C	A2	22397983	22400944	948	315	34575.6	8.68	-0.683	6	5
		BnbZIP63c	BnaA06g29270D	bZIP-C	A6	19976566	19978633	945	314	34397.2	8.91	-0.746	6	5
		BnbZIP63d	BnaC07g27440D	bZIP-C	C7	32981616	32983793	957	318	34622.4	8.6	-0.764	6	5
AtbZIP20	AT5G06950	BnbZIP20a	BnaA10g24020D	bZIP-D	A10	15764592	15767062	984	327	36377.1	8.92	-0.498	8	7
		BnbZIP20b	BnaC09g48640D	bZIP-D	C9	47425513	47428305	987	328	36487.2	8.92	-0.499	8	7
AtbZIP45	AT3G12250	BnbZIP45a	BnaA01g30760D	bZIP-D	A1	21012526	21015299	1005	334	37122.8	7.89	-0.54	7	6
		BnbZIP45b	BnaA05g26790D	bZIP-D	A5	19488507	19490400	996	331	36851.4	8.66	-0.605	8	7
		BnbZIP45c	BnaCnng22950D	bZIP-D	Cnn-R	21419152	21422024	1002	333	37047.7	7.89	-0.535	7	6
		BnbZIP45d	BnaA03g32170D	bZIP-D	A3	15544094	15546232	996	331	36830.4	8.99	-0.606	8	7
		BnbZIP45e	BnaC03g37460D	bZIP-D	C3	22966050	22967956	996	331	36757.3	8.99	-0.598	8	7
		BnbZIP45f	BnaC05g40810D	bZIP-D	C5	38828768	38831716	975	324	36050.3	5.84	-0.574	9	8
AtbZIP26	AT5G06960	BnbZIP26a	BnaC02g01780D	bZIP-D	C2	770352	773209	981	326	36643.1	8.87	-0.735	7	6
		BnbZIP26b	BnaAnng01920D	bZIP-D	Ann-R	1043889	1046398	981	326	36643.1	8.87	-0.737	7	6
AtbZIP21	AT1G08320	BnbZIP21a	BnaC05g06030D	bZIP-D	C5	2980359	2985552	1437	478	53235	7.28	-0.543	12	11
		BnbZIP21b	BnaA06g04770D	bZIP-D	A6	2774661	2779827	1437	478	53327.1	7.28	-0.539	12	11
		BnbZIP21c	BnaA09g48940D	bZIP-D	A9	32675092	32681339	1455	484	53915.7	7.02	-0.513	12	11
		BnbZIP21d	BnaC08g43230D	bZIP-D	C8	37043762	37049213	1287	428	47527.8	8.68	-0.43	11	10
AtbZIP22	AT1G22070	BnbZIP22a	BnaC05g17700D	bZIP-D	C5	11412612	11415380	1158	385	43531.7	5.82	-0.64	8	7
		BnbZIP22b	BnaA09g30910D	bZIP-D	A9	23008876	23012400	1257	418	47703.7	6.07	-0.558	10	9
		BnbZIP22c	BnaC08g20170D	bZIP-D	C8	22921387	22923177	1113	370	41682.9	6.77	-0.539	6	5
		BnbZIP22d	BnaA08g20970D	bZIP-D	A8	15644089	15645854	1110	369	41750.8	6.53	-0.617	6	5
AtbZIP50	AT1G77920	BnbZIP50a	BnaA07g33790D	bZIP-D	A7	23103450	23108760	1335	444	51065.9	7.25	-0.547	9	8
		BnbZIP50b	BnaC06g38430D	bZIP-D	C6	36004772	36010011	1293	430	49302.7	6.52	-0.559	9	8
		BnbZIP50c	BnaA07g20770D	bZIP-D	A7	16196309	16198498	1116	371	41986.1	6.08	-0.564	7	6
		BnbZIP50d	BnaC06g20630D	bZIP-D	C6	22693435	22697337	1713	570	65513.3	5.85	-0.821	11	10
AtbZIP46	AT1G68640	BnbZIP46a	BnaC06g30310D	bZIP-D	C6	31073677	31076425	1329	442	49765.9	5.77	-0.473	11	10
		BnbZIP46b	BnaA07g27320D	bZIP-D	A7	19868218	19870922	1329	442	49777.9	5.72	-0.484	11	10
AtbZIP47	AT5G65210	BnbZIP47a	BnaC02g43620D	bZIP-D	C2	45804643	45806678	1113	370	42225.8	7.81	-0.534	8	7
		BnbZIP47b	BnaA06g24140D	bZIP-D	A6	16723922	16727301	1104	367	41951.5	7.3	-0.545	8	7
		BnbZIP47c	BnaAnng04720D	bZIP-D	Ann-R	5417474	5419286	1113	370	42211.8	7.8	-0.532	8	7
		BnbZIP47d	BnaC03g49070D	bZIP-D	C3	33920253	33923694	1104	367	42012.6	8.33	-0.555	8	7
		BnbZIP47e	BnaC09g06840D	bZIP-D	C9	4236037	4239538	1170	389	44422.3	8.28	-0.552	7	6
		BnbZIP47f	BnaA09g07120D	bZIP-D	A9	3481615	3485101	1119	372	42486.1	6.68	-0.472	9	8
AtbZIP57	AT5G10030	BnbZIP57a	BnaA02g00310D	bZIP-D	A2	111546	114460	1089	362	41615.2	7.22	-0.538	7	6
		BnbZIP57b	BnaC02g00560D	bZIP-D	C2	232043	235240	1089	362	41686.2	6.88	-0.563	7	6
		BnbZIP57c	BnaA10g22150D	bZIP-D	A10	15036529	15039053	1095	364	41615.2	7.22	-0.538	8	7
		BnbZIP57d	BnaC09g46670D	bZIP-D	C9	46436045	46438763	1095	364	41686.2	6.88	-0.563	8	7
AtbZIP65	AT5G06839	BnbZIP65a	BnaC09g48720D	bZIP-D	C9	47453772	47459616	1356	451	50177.5	6.75	-0.551	11	10
		BnbZIP65b	BnaA10g24100D	bZIP-D	A10	15790923	15796454	1356	451	50181.5	6.72	-0.558	11	10
		BnbZIP65c	BnaUnng03970D	bZIP-D	Unn-R	5692173	5695065	1059	352	39461.7	7.06	-0.441	7	6
AtbZIP34	AT2G42380	BnbZIP34a	BnaC03g23710D	bZIP-E	C3	13221224	13223768	807	268	30652	6.77	-0.881	6	5
		BnbZIP34b	BnaA03g19810D	bZIP-E	A3	9402951	9405050	807	268	30724.3	7.11	-0.859	6	5
		BnbZIP34c	BnaC04g52770D	bZIP-E	C4	527130	529058	822	273	30675	7.86	-0.796	5	4
		BnbZIP34d	BnaA05g02840D	bZIP-E	A5	1492152	1493632	843	280	31505.8	6.8	-0.856	5	4
		BnbZIP34e	BnaC03g10840D	bZIP-E	C3	5233084	5234561	840	279	31352.7	7.14	-0.82	5	4
AtbZIP61	AT3G58120	BnbZIP61a	BnaC06g16270D	bZIP-E	C6	19286247	19288299	897	298	33516.1	6.5	-0.889	5	4
		BnbZIP61b	BnaC08g29000D	bZIP-E	C8	29436263	29438639	804	267	30018.3	9.4	-0.858	6	5
		BnbZIP61c	BnaA09g37270D	bZIP-E	A9	26843501	26845936	855	284	31668	9.24	-0.846	5	4
AtbZIP19	AT4G35040	BnbZIP19a	BnaC03g65600D	bZIP-F	C3	55345761	55347334	768	255	27618.6	5.48	-0.647	2	1
		BnbZIP19b	BnaC01g03460D	bZIP-F	C1	1796057	1797761	816	271	29291	5.69	-0.824	2	1
		BnbZIP19c	BnaAnng11690D	bZIP-F	Ann-R	12598608	12600186	717	238	26063.7	5.99	-0.87	2	1
		BnbZIP19d	BnaA08g10920D	bZIP-F	A8	10078176	10079322	822	273	29849.5	5.76	-0.444	1	0
AtbZIP23	AT2G16770	BnbZIP23a	BnaA09g08870D	bZIP-F	A9	4414582	4415760	726	241	26259.4	5.83	-0.746	2	1
		BnbZIP23b	BnaC09g09130D	bZIP-F	C9	5914001	5915471	720	239	26091.2	5.83	-0.733	2	1
		BnbZIP23c	BnaC03g46620D	bZIP-F	C3	31612405	31613718	747	248	26974.1	6.25	-0.698	2	1
		BnbZIP23d	BnaA03g39300D	bZIP-F	A3	19591946	19593308	720	239	25796.9	6.38	-0.611	2	1
AtbZIP24	AT3G51960	BnbZIP24a	BnaCnng36700D	bZIP-F	Cnn-R	35014429	35015918	567	188	21168.6	6.25	-0.757	3	2
		BnbZIP24b	BnaA04g05810D	bZIP-F	A4	4456858	4458663	567	188	21330.9	6.26	-0.811	3	2
AtbZIP16	AT2G35530	BnbZIP16a	BnaC04g09600D	bZIP-G	C4	7337731	7341716	1380	459	49871.2	6.12	-0.861	14	13
		BnbZIP16b	BnaA05g08520D	bZIP-G	A5	4766539	4769684	1180	395	42083.3	5.52	-0.996	12	11
		BnbZIP16c	BnaA03g56410D	bZIP-G	A3	701227	703948	1206	401	43416.1	6.11	-0.903	12	11
		BnbZIP16d	BnaA04g20520D	bZIP-G	A4	15791077	15793467	903	300	32216.9	5.78	-0.762	7	6
		BnbZIP16e	BnaC04g44430D	bZIP-G	C4	44428965	44429945	462	153	18024.4	10.16	-0.949	7	6
		BnbZIP16f	BnaC04g44470D	bZIP-G	C4	44438029	44438427	249	82	8794.91	6.71	-0.8	3	2
AtbZIP68	AT1G32150	BnbZIP68a	BnaA09g24610D	bZIP-G	A9	17360901	17363794	1146	381	40544.2	5.96	-0.969	12	11
		BnbZIP68b	BnaC05g24270D	bZIP-G	C5	18583304	18586080	1152	383	40836.6	5.96	-0.974	12	11
AtbZIP41	AT4G36730	BnbZIP41a	BnaC03g61840D	bZIP-G	C3	51040702	51042984	942	313	33729.1	5.94	-1.04	10	9
		BnbZIP41b	BnaA08g15400D	bZIP-G	A8	12809203	12811540	942	313	33745.1	6.12	-1.076	10	9
		BnbZIP41c	BnaA01g01100D	bZIP-G	A1	594146	596359	942	313	33711.1	5.87	-1.107	10	9
		BnbZIP41d	BnaC01g02130D	bZIP-G	C1	1096870	1099356	942	313	33686	5.81	-1.078	10	9
AtbZIP54	AT4G01120	BnbZIP54a	BnaA09g00170D	bZIP-G	A9	86828	89608	1098	365	39380.4	6.17	-0.95	12	11
		BnbZIP54b	BnaCnng01910D	bZIP-G	Cnn-R	1883098	1885757	1092	363	39311.3	6.52	-0.979	12	11
AtbZIP55	AT2G46270	BnbZIP55a	BnaA05g01520D	bZIP-G	A5	899903	903931	1332	443	48073.8	9.6	-0.805	13	12
		BnbZIP55b	BnaC04g01070D	bZIP-G	C4	828005	831116	1245	414	45183.3	9.57	-0.956	13	12
		BnbZIP55c	BnaC03g25660D	bZIP-G	C3	14404549	14406113	903	300	32638.3	9.49	-0.944	9	8
AtbZIP56	AT5G11260	BnbZIP56a	BnaC09g45380D	bZIP-H	C9	45736146	45737525	495	164	18037.8	9.29	-1.198	4	3
		BnbZIP56b	BnaA10g21200D	bZIP-H	A10	14653695	14655064	495	164	18023.8	9.29	-1.211	4	3
		BnbZIP56c	BnaA02g00920D	bZIP-H	A2	352140	353215	501	166	18101.9	9.51	-1.171	4	3
		BnbZIP56d	BnaCnng20200D	bZIP-H	Cnn-R	18921018	18922312	489	162	17734.5	9.51	-1.24	4	3
AtbZIP64	AT3G17609	BnbZIP64a	BnaA03g34610D	bZIP-H	A3	16834003	16835273	453	150	16969.7	6.42	-1.24	3	2
		BnbZIP64b	BnaA05g22650D	bZIP-H	A5	17192648	17193488	453	150	17018.8	5.98	-1.268	3	2
		BnbZIP64c	BnaA01g27940D	bZIP-H	A1	19481127	19481898	528	175	19939.1	9.39	-1.242	3	2
		BnbZIP64d	BnaC05g35930D	bZIP-H	C5	35119261	35119890	453	150	17022.8	6.86	-1.208	3	2
		BnbZIP64e	BnaC01g35040D	bZIP-H	C1	34356925	34357713	402	133	14928.5	9.84	-1.334	4	3
AtbZIP18	AT2G40620	BnbZIP18a	BnaA05g01800D	bZIP-I	A5	1019289	1021504	1071	356	39669.6	5.96	-0.926	4	3
		BnbZIP18b	BnaC04g01480D	bZIP-I	C4	1101920	1104156	1068	155	39585.4	5.7	-0.966	4	3
		BnbZIP18c	BnaA04g23410D	bZIP-I	A4	17406124	17408302	1059	352	39494.6	6.05	-0.971	4	3
		BnbZIP18d	BnaC04g47290D	bZIP-I	C4	46342071	46344493	1032	343	38273.2	5.91	-0.889	4	3
		BnbZIP18e	BnaA03g19140D	bZIP-I	A3	9049907	9051849	1005	334	37320	5.96	-0.996	4	3
		BnbZIP18f	BnaC03g22760D	bZIP-I	C3	12600722	12602718	1020	339	37826.5	6.17	-0.983	4	3
AtbZIP29	AT4G38900	BnbZIP29a	BnaA06g37290D	bZIP-I	A6	24337558	24339703	1338	445	49207.6	7.17	-0.831	4	3
		BnbZIP29b	BnaC07g47540D	bZIP-I	C7	44691975	44694138	1326	441	49028.3	6.24	-0.874	4	3
		BnbZIP29c	BnaC03g60240D	bZIP-I	C3	49421893	49423898	1281	426	47103	6.29	-0.909	4	3
		BnbZIP29d	BnaA08g16860D	bZIP-I	A8	13576235	13578289	1317	438	48663.8	6.29	-0.961	4	3
AtbZIP30	AT2G21230	BnbZIP30a	BnaA04g12020D	bZIP-I	A4	10259276	10261690	1335	444	47908.4	9.02	-0.678	5	4
		BnbZIP30b	BnaC04g33670D	bZIP-I	C4	35224541	35227015	1329	442	47521.9	9.17	-0.688	6	5
		BnbZIP30c	BnaA09g43320D	bZIP-I	A9	30037901	30039377	924	307	34663.7	9.16	-0.857	4	3
		BnbZIP30d	BnaC04g33650D	bZIP-I	C4	35211228	35212552	795	264	29726.1	5.39	-0.845	4	3
		BnbZIP30e	BnaC08g35930D	bZIP-I	C8	33487861	33489539	1119	372	41307.3	9.74	-0.781	4	3
AtbZIP31	AT2G13150	—	—	—	—	—	—	—	—	—	—	—	—	—
AtbZIP33	AT2G12900	—	—	—	—	—	—	—	—	—	—	—	—	—
AtbZIP51	AT1G43700	BnbZIP51a	BnaC05g51490D	bZIP-I	C5	2559102	2560904	993	330	36509.5	8.67	-0.885	4	3
		BnbZIP51b	BnaC08g05560D	bZIP-I	C8	7487619	7489409	969	321	35897.9	6.81	-0.808	4	3
		BnbZIP51c	BnaA08g04710D	bZIP-I	A8	4525238	4527549	726	241	26687.7	9.25	-0.917	5	4
AtbZIP52	AT1G06850	BnbZIP52a	BnaC08g44990D	bZIP-I	C8	37902739	37904463	987	328	36175	5.63	-0.791	4	3
		BnbZIP52b	BnaA09g49720D	bZIP-I	A9	33029450	33032769	978	325	36002.9	5.71	-0.808	4	3
		BnbZIP52c	BnaA08g28740D	bZIP-I	A8	18810627	18812363	966	321	35447.2	5.35	-0.818	4	3
		BnbZIP52d	BnaC08g01910D	bZIP-I	C8	1375926	1377757	957	318	35148	5.35	-0.802	4	3
AtbZIP59	AT2G31370	BnbZIP59a	BnaCnng30720D	bZIP-I	Cnn-R	29191719	29193530	1107	368	41260.7	6.17	-0.936	4	3
		BnbZIP59b	BnaA05g11370D	bZIP-I	A5	6360518	6362583	1116	371	41621.1	6.17	-0.925	4	3
		BnbZIP59c	BnaC04g42420D	bZIP-I	C4	42946710	42948773	1113	370	41603.3	6.37	-0.933	4	3
		BnbZIP59d	BnaA04g18340D	bZIP-I	A4	14691437	14693535	957	318	35295.2	5.64	-0.806	6	5
AtbZIP69	AT1G06070	BnbZIP69a	BnaC08g01660D	bZIP-I	C8	1259852	1261415	1182	393	43435	6.28	-0.937	4	3
		BnbZIP69b	BnaC05g04130D	bZIP-I	C5	2005402	2007465	1182	393	43217.7	5.84	-0.863	4	3
		BnbZIP69c	BnaA08g28440D	bZIP-I	A8	18712574	18714539	1146	381	42454.1	6.08	-0.875	4	3
		BnbZIP69d	BnaA10g04020D	bZIP-I	A10	2119221	2121213	1179	392	43126.4	6.14	-0.914	4	3
AtbZIP71	AT2G24340	—	—	—	—	—	—	—	—	—	—	—	—	—
AtbZIP74	AT2G21235	—	—	—	—	—	—	—	—	—	—	—	—	—
AtbZIP1	AT5G49450	BnbZIP1a	BnaA09g03330D	bZIP-S	A9	1709378	1709797	420	139	16109.1	9.37	-1.178	1	0
		BnbZIP1b	BnaC07g27220D	bZIP-S	C7	32815511	32815939	429	142	16235.3	8.82	-0.846	1	0
		BnbZIP1c	BnaC09g02690D	bZIP-S	C9	1556516	1563749	2190	729	79699.3	8.53	-0.194	16	15
		BnbZIP1d	BnaA06g29500D	bZIP-S	A6	20096022	20096581	429	142	16066.2	9.05	-0.799	1	0
AtbZIP2	AT2G18160	BnbZIP2a	BnaA07g01890D	bZIP-S	A7	1588800	1589455	507	168	18616.5	4.98	-0.648	1	0
		BnbZIP2b	BnaC06g01290D	bZIP-S	C6	2061146	2061873	513	170	18633.7	5.34	-0.549	1	0
		BnbZIP2c	BnaA09g09500D	bZIP-S	A9	4757069	4757767	507	168	18496.5	5.11	-0.63	1	0
		BnbZIP2d	BnaA06g25370D	bZIP-S	A6	17528629	17529359	468	155	17268.2	5.65	-0.626	1	0
		BnbZIP2e	BnaC09g09660D	bZIP-S	C9	6291955	6292649	507	168	18566.6	5.11	-0.6	1	0
AtbZIP3	AT5G15830	BnbZIP3a	BnaA02g02830D	bZIP-S	A2	1273800	1274434	567	188	21921.1	5.96	-1.05	1	0
		BnbZIP3b	BnaC02g06270D	bZIP-S	C2	3340661	3341245	585	194	22695.9	5.96	-1.062	1	0
		BnbZIP3c	BnaC09g42010D	bZIP-S	C9	43751298	43751849	552	183	21015.1	7.03	-0.995	1	0
		BnbZIP3d	BnaC03g07400D	bZIP-S	C3	3507203	3507775	573	190	22058.1	5.62	-1.088	1	0
		BnbZIP3e	BnaA10g18440D	bZIP-S	A10	13362346	13362897	552	183	21106.2	7.07	-1.025	1	0
		BnbZIP3f	BnaC03g07230D	bZIP-S	C3	3446211	3446789	579	192	22191.4	5.97	-1.031	1	0
		BnbZIP3g	BnaA03g05670D	bZIP-S	A3	2573615	2574196	582	193	22169.3	5.88	-0.978	1	0
		BnbZIP3h	BnaC03g07220D	bZIP-S	C3	3444240	3444818	489	162	18454.1	4.95	-0.853	2	1
AtbZIP4	AT1G59530	BnbZIP4a	BnaC09g15210D	bZIP-S	C9	11859764	11860213	450	149	17103.4	7.67	-0.601	1	0
		BnbZIP4b	BnaAnng23880D	bZIP-S	Ann-R	27373133	27373582	450	149	17079.5	8.47	-0.588	1	0
AtbZIP5	AT3G49760	BnbZIP5a	BnaC08g21370D	bZIP-S	C8	23963711	23964271	561	186	22024.8	7.17	-0.832	1	0
		BnbZIP5b	BnaCnng60880D	bZIP-S	Cnn-R	60756802	60758437	588	195	22415.3	8.6	-0.588	2	1
		BnbZIP5c	BnaAnng05020D	bZIP-S	Ann-R	5642206	5642820	615	204	23605.9	9.11	-0.72	1	0
		BnbZIP5d	BnaCnng21630D	bZIP-S	Cnn-R	20190486	20190992	507	168	19423.2	9.34	-0.881	1	0
AtbZIP6	AT2G22850	—	—	—	—	—	—	—	—	—	—	—	—	—
AtbZIP7	AT4G37730	BnbZIP7a	BnaC01g01320D	bZIP-S	C1	623650	624393	744	247	28777.3	6.24	-0.872	1	0
		BnbZIP7b	BnaC07g46750D	bZIP-S	C7	44226957	44227721	765	254	29574.2	5.63	-0.866	1	0
		BnbZIP7c	BnaA01g00310D	bZIP-S	A1	168274	169014	741	246	28586.2	6.14	-0.815	1	0
		BnbZIP7d	BnaA03g54260D	bZIP-S	A3	28727822	28728571	750	249	28998.7	6.54	-0.868	1	0
AtbZIP8	AT1G68880	BnbZIP8a	BnaC02g18730D	bZIP-S	C2	14932305	14932667	363	120	14179.9	9.41	-1.133	1	0
		BnbZIP8b	BnaA02g14100D	bZIP-S	A2	7924323	7924685	363	120	14131.9	9.16	-1.113	1	0
AtbZIP11	AT4G34590	BnbZIP11a	BnaC07g45120D	bZIP-S	C7	43372920	43373638	462	153	17232.2	5.42	-0.686	1	0
		BnbZIP11b	BnaA03g52920D	bZIP-S	A3	27631825	27632536	462	153	17258.3	5.42	-0.658	1	0
		BnbZIP11c	BnaA01g02570D	bZIP-S	A1	1280574	1281038	465	154	17392.6	5.39	-0.642	1	0
		BnbZIP11d	BnaC03g65930D	bZIP-S	C3	55649694	55650319	429	142	16178.4	5.23	-0.625	1	0
		BnbZIP11e	BnaA10g13430D	bZIP-S	A10	10798038	10798466	429	142	16178.4	5.23	-0.625	1	0
		BnbZIP11f	BnaC01g03810D	bZIP-S	C1	1977632	1978096	465	154	17471.7	5.64	-0.636	1	0
		BnbZIP11g	BnaA08g11080D	bZIP-S	A8	10163422	10164047	429	142	16138.2	5.06	-0.654	1	0
AtbZIP42	AT3G30530	BnbZIP42a	BnaA06g39730D	bZIP-S	A6	1705765	1706283	519	172	20129.3	5.59	-1.008	1	0
		BnbZIP42b	BnaC07g26080D	bZIP-S	C7	32119416	32119934	519	172	20085.2	5.58	-1.006	1	0
		BnbZIP42c	BnaC02g38190D	bZIP-S	C2	41190283	41190798	516	171	19891.1	6.21	-0.944	1	0
AtbZIP43	AT5G38800	—	—	—	—	—	—	—	—	—	—	—	—	—
AtbZIP44	AT1G75390	BnbZIP44a	BnaC06g22430D	bZIP-S	C6	24474132	24474744	531	176	19296.4	5.53	-0.593	1	0
		BnbZIP44b	BnaA02g17180D	bZIP-S	A2	10296021	10296692	477	158	17504.6	5.73	-0.549	2	1
		BnbZIP44c	BnaCnng21800D	bZIP-S	Cnn-R	20415883	20416495	477	158	17474.5	5.93	-0.526	2	1
		BnbZIP44d	BnaA07g21710D	bZIP-S	A7	16771878	16772417	540	179	19473.5	5.53	-0.61	1	0
AtbZIP48	AT2G04038	BnbZIP48a	BnaA06g33560D	bZIP-S	A6	22291325	22291837	513	170	19843.1	6.43	-0.892	1	0
		BnbZIP48b	BnaCnng73390D	bZIP-S	Cnn-R	73943410	73943922	513	170	19887.2	6.91	-0.904	1	0
		BnbZIP48c	BnaC02g35400D	bZIP-S	C2	38161079	38161618	540	179	20929.3	6.22	-0.941	1	0
		BnbZIP48d	BnaA02g27460D	bZIP-S	A2	20240062	20240601	540	179	20895.2	6.31	-0.994	1	0
		BnbZIP48e	BnaA09g19470D	bZIP-S	A9	12528769	12529299	531	176	20556	5.84	-0.899	1	0
		BnbZIP48f	BnaC09g22200D	bZIP-S	C9	19492657	19493187	531	176	20556	5.84	-0.899	1	0
AtbZIP53	AT3G62420	BnbZIP53a	BnaC08g32220D	bZIP-S	C8	31280700	31281125	426	141	16145.2	5.63	-0.806	1	0
		BnbZIP53b	BnaA09g39870D	bZIP-S	A9	28153567	28153992	426	141	16170.2	6.37	-0.851	1	0
		BnbZIP53c	BnaC06g18530D	bZIP-S	C6	20848215	20848619	405	134	15417.4	7.77	-0.869	1	0
		BnbZIP53d	BnaA07g19330D	bZIP-S	A7	15496964	15497368	405	134	15390.4	6.61	-0.846	1	0
AtbZIP58	AT1G13600	BnbZIP58a	BnaC01g30400D	bZIP-S	C1	28807106	28807702	597	198	23044.3	5.64	-1.082	1	0
		BnbZIP58b	BnaA06g08590D	bZIP-S	A6	4637137	4637733	597	198	23116.3	5.46	-1.101	1	0
		BnbZIP58c	BnaA02g20110D	bZIP-S	A2	12415581	12416177	597	198	23116.3	5.46	-1.101	1	0
		BnbZIP58d	BnaC08g40240D	bZIP-S	C8	35564786	35565474	492	163	19508.9	7.84	-0.974	2	1
AtbZIP70	AT5G60830	BnbZIP70a	BnaA09g05450D	bZIP-S	A9	2678700	2680018	666	221	25782.1	8.89	-0.815	2	1
		BnbZIP70b	BnaC09g05030D	bZIP-S	C9	2899363	2900699	657	218	25454.7	8.52	-0.813	2	1
		BnbZIP70c	BnaA03g39740D	bZIP-S	A3	19827648	19828199	552	183	21322.9	8.06	-0.887	1	0
		BnbZIP70d	BnaC02g41810D	bZIP-S	C2	44636375	44636908	534	177	20582.1	9.72	-0.828	1	0
AtbZIP75	AT5G08141	BnbZIP75a	BnaA03g02360D	bZIP-S	A3	1087755	1088368	513	170	20459.8	6.09	-1.054	2	1
		BnbZIP75b	BnaUnng01680D	bZIP-S	Unn-R	2212186	2213383	495	164	19801	6.49	-1.2	2	1
AtbZIP60	AT1G42990	BnbZIP60a	BnaA08g04620D	bZIP-U	A8	4379806	4381218	702	233	25769.5	4.85	-0.744	3	2
		BnbZIP60b	BnaC08g05600D	bZIP-U	C8	7762528	7763716	729	242	26876.8	4.74	-0.734	3	2
AtbZIP62	AT1G19490	BnbZIP62a	BnaA06g13700D	bZIP-V	A6	7306583	7308684	1389	462	51136.8	5.59	-0.864	6	5
		BnbZIP62b	BnaC05g15020D	bZIP-V	C5	8963221	8965277	1380	459	50818.5	5.51	-0.867	6	5
		BnbZIP62c	BnaC07g48460D	bZIP-V	C7	1105763	1106559	453	150	17518.2	10	-0.579	4	3
AtbZIP72	AT5G07160	BnbZIP72a	BnaA10g23610D	bZIP-W	A10	15558077	15559060	450	149	17425.1	9.05	-0.776	4	3
		BnbZIP72b	BnaC09g48330D	bZIP-W	C9	47181137	47182121	450	149	17411.1	9.05	-0.778	4	3
Notes, MW, molecular weight (Da); Chr., Chromosome; —, No homologous gene were found.
