# Supplementary material for: Genome-Wide Identification and Structural Analysis of bZIP Transcription Factor Genes in Brassica napus
Source: Genes (Basel). 2017 Oct 24;8(10):288. doi: 10.3390/genes8100288 (PMC5664138; doi:10.3390/genes8100288)
Supplement: Supplementary file 1 [file genes-08-00288-s001.zip › Table S3 The tissues and organs from B. napus ZS11 used in this study.xlsx]

## Sheet: Sheet1
Table S5 The tissues and organs from B. napus ZS11 used in this study
No.	Name	Stages	Sample
1	Ro_b	Bud stage	Roots
2	Ro_i	Initial bloom stage
3	Ro_f	Full-bloom stage
4	St_b	Bud stage	Stems
5	St_i	Initial bloom stage
6	St_f	Full-bloom stage
7	Le_b	Bud stage	Leaves
8	Le_i	Initial bloom stage
9	Le_f	Full-bloom stage
10	Bu_b	Bud stage	Buds
11	Ao_i	Initial bloom stage	Anthocaulus
12	Ao_f	Full-bloom stage
13	Cal_i	Initial bloom stage	Sepal
14	Cal_f	Full-bloom stage
15	Pe_i	Initial bloom stage	Petal
16	Pe_f	Full-bloom stage
17	Pi_i	Initial bloom stage	Pistils
18	Pi_f	Full-bloom stage
19	Sta_i	Initial bloom stage	Stamens
20	Sta_f	Full-bloom stage
21	At_i	Initial bloom stage	Anthers
22	At_f	Full-bloom stage
23	Cap_i	Initial bloom stage	Filaments
24	Cap_f	Full-bloom stage
25	IT_i	Initial bloom stage	The top of main inflorescence
26	IT_f	Full-bloom stage
27	Se_7d	7 Days after flower（DAF）	Seeds
28	Se_13d	13 Days after flower（DAF）
29	Se_21d	21 Days after flower（DAF）
30	Se_35d	35 Days after flower（DAF）
31	Se_43d	43 Days after flower（DAF）
32	Em_49d	Maturity (49DAF)	Embryos
33	Ra_49d	Maturity (49DAF)
34	SC_27d	27 Days after flower（DAF）	Seedcoat
35	SC_35d	35 Days after flower（DAF）
36	Fu_27d	27 Days after flower（DAF）	Funiculus
37	Fu_35d	35 Days after flower（DAF）
38	SP_7d	7 Days after flower（DAF）	Silique pods
39	SP_16d	17 Days after flower（DAF）
40	SP_21d	21 Days after flower（DAF）
41	SP_35d	35 Days after flower（DAF）
42	SP_43d	Maturity (43DAF)
