# Supplementary material for: Genome-Wide Identification and Structural Analysis of bZIP Transcription Factor Genes in Brassica napus
Source: Genes (Basel). 2017 Oct 24;8(10):288. doi: 10.3390/genes8100288 (PMC5664138; doi:10.3390/genes8100288)
Supplement: Supplementary file 1 [file genes-08-00288-s001.zip › Table S4 Heat map of expression levels of B. napus bZIP transcription factor family genes at different growth periods in different tissues and organs.xlsx]

## Sheet: Sheet1
Table S4 Heat map of expression levels of B. napus bZIP transcription factor family genes at different growth periods in different tissues and organs.
B. napus gene ID	Gene name	Ro_b	Ro_i	Ro_f	St_b	St_i	St_f	LeY_b	LeY_i	LeY_f	Bu_b	Ao_i	Ao_f	Cal_i	Cal_f	Pe_i	Pe_f	Pi_i	Pi_f	Sta_i	Sta_f	At_i	At_f	Cap_i	Cap_f	IT_i	IT_f	Se_7d	Se_13d	Se_21d	Se_35d	Se_43d	Em_49d	Ra_49d	SC_27d	SC_35d	Fu_27d	Fu_35d	SP_7d	SP_16d	SP_21d	SP_35d	SP_43d
		1	2	3	4	5	6	7	8	9	10	11	12	13	14	15	16	17	18	19	20	21	22	23	24	25	26	27	28	29	30	31	32	33	34	35	36	37	38	39	40	41	42
BnaA04g23690D	BnbZIP12c	1.33715	1.10623	0.82432	0.554785	1.13678	0.71592	0.123425	0.36464	-0.263602	-0.136142	-0.605432	-0.11123	0.1738	0.867347	-0.697176	-0.711576	-0.412574	-0.466259	0.0729084	0.100722	1.28812	1.36865	0.301272	0.201336	-0.121633	-0.726492	-0.288717	-0.21447	3.81837	5.45742	4.67884	4.28631	2.9245	3.96283	4.56528	1.56917	1.45297	-0.833937	0.677289	0.179626	1.11941	1.3153
BnaA05g01970D	BnbZIP12b	-16.6096	-16.6096	-16.6096	-16.6096	-16.6096	-16.6096	-16.6096	-16.6096	-16.6096	-16.6096	-16.6096	-16.6096	-16.6096	-16.6096	-16.6096	-16.6096	-16.6096	-16.6096	-16.6096	-16.6096	-16.6096	-16.6096	-16.6096	-16.6096	-16.6096	-16.6096	-16.6096	-16.6096	-5.02526	-4.97249	-16.6096	-16.6096	-16.6096	-16.6096	-5.35342	-16.6096	-16.6096	-16.6096	-16.6096	-16.6096	-16.6096	-16.6096
BnaC04g52290D	BnbZIP12a	1.97101	0.238365	0.405987	-0.011564	0.370285	0.476745	-1.60548	-3.0545	-3.19589	-16.6096	-1.62718	-1.3159	-3.28835	-3.96808	-2.65735	-2.32	-5.80457	-5.6288	-1.59001	-2.06051	-0.403717	-0.116094	-1.02968	-0.24514	-2.42887	-1.95687	-3.38503	0.64039	5.03506	5.6612	4.51102	4.55275	5.17018	4.03207	4.27297	-1.82975	-4.0392	-16.6096	-5.26586	-5.66087	-2.961	-4.42752
BnaC04g56840D	BnbZIP12d	3.44081	3.02837	2.83112	2.39573	2.66007	3.12333	1.2659	1.96369	1.84794	1.607	1.42868	1.83948	2.47865	2.7165	1.30113	1.72317	2.18143	1.65118	2.43482	1.85305	3.88998	3.7506	2.0107	1.65337	2.02939	1.68203	2.04814	1.21064	4.81633	6.16002	5.88388	5.71122	4.57119	5.35738	5.55384	3.48605	2.58933	1.87181	1.86228	1.70489	2.16897	3.05622
BnaA06g36330D	BnbZIP13b	4.65043	4.0848	4.66094	4.26491	4.13524	4.79049	3.48718	3.64453	3.82586	4.23908	3.69496	3.60961	3.91207	3.79765	3.98134	3.87742	3.77859	3.7753	4.27337	4.44391	5.84917	6.47273	3.65862	4.10006	3.40735	3.61585	4.49244	4.24414	3.48659	4.07846	4.37173	4.81973	5.25144	3.51914	3.52707	4.52097	4.70915	3.98978	3.79481	4.05244	3.56045	4.37526
BnaCnng27030D	BnbZIP13a	4.35728	3.63521	4.09068	4.0314	3.92185	4.44784	3.73252	3.89118	4.27685	4.12409	3.78177	3.6562	4.58732	4.09974	4.54441	4.02738	4.19378	3.85513	4.36262	4.1942	4.90695	4.95029	4.5557	4.34353	3.67786	3.55283	4.05383	3.93765	3.64926	4.11387	3.68288	3.96084	4.29432	4.02651	4.31165	4.03318	4.16871	3.62918	3.64818	3.70395	4.12961	4.71746
BnaA08g14840D	BnbZIP14c	-1.71253	-0.0838727	0.09546	-3.91037	-4.00607	-2.80104	-1.71866	-2.18354	-2.1698	-16.6096	-16.6096	-16.6096	-16.6096	-16.6096	-16.6096	-16.6096	-2.57259	-16.6096	-16.6096	-16.6096	-16.6096	-16.6096	-16.6096	-16.6096	-1.71325	-3.01988	-16.6096	-16.6096	-3.73788	-2.06786	-3.18707	-2.22744	-16.6096	-16.6096	-16.6096	-16.6096	-16.6096	-2.95086	-16.6096	-16.6096	-16.6096	-2.96131
BnaAnng08290D	BnbZIP14e	1.96203	1.85821	1.73119	-1.13355	-1.67305	-0.246132	-16.6096	-16.6096	-2.67698	-3.59465	-4.22856	-1.77617	-2.85289	-16.6096	-2.54619	-16.6096	-0.772917	-0.852098	-16.6096	-1.91169	-16.6096	-16.6096	-2.88941	-4.11319	0.0645842	-0.78166	-1.09577	-3.3422	-1.99293	-3.74484	-1.71728	-0.275585	-0.646668	-4.49121	-1.96259	-2.38583	-16.6096	-0.666573	-16.6096	-2.1279	-1.75909	-2.26387
BnaC01g02720D	BnbZIP14d	0.294077	1.14991	1.83509	-4.4683	-1.84471	-16.6096	-16.6096	-16.6096	-4.30022	-16.6096	-2.51939	-1.30053	-3.9087	-16.6096	-16.6096	-4.06419	-4.66078	-3.63375	-16.6096	-16.6096	-16.6096	-16.6096	-16.6096	-16.6096	-1.25095	-0.215299	-4.60165	-16.6096	-16.6096	-16.6096	-4.43092	-3.74431	-16.6096	-16.6096	-16.6096	-16.6096	-16.6096	-4.86184	-16.6096	-16.6096	-16.6096	-16.6096
BnaC03g76870D	BnbZIP14a	-1.56799	-3.07623	-2.71352	-3.22117	-3.45408	-16.6096	-16.6096	-16.6096	-3.5001	-3.36082	-16.6096	-16.6096	-16.6096	-16.6096	-16.6096	-16.6096	-16.6096	-16.6096	-16.6096	-16.6096	-16.6096	-16.6096	-16.6096	-16.6096	-2.85842	-1.77373	-16.6096	-16.6096	-1.22667	-2.82301	-3.34685	-3.24928	-16.6096	-16.6096	-4.32083	-16.6096	-16.6096	-16.6096	-16.6096	-16.6096	-16.6096	-16.6096
BnaC07g45850D	BnbZIP14b	2.33933	2.7761	2.17852	0.216608	0.578378	0.257481	-16.6096	-16.6096	-16.6096	-2.39603	-16.6096	-1.86897	-16.6096	-16.6096	-16.6096	-16.6096	-0.499395	-1.23349	-16.6096	-3.94683	-16.6096	-16.6096	-3.87256	-16.6096	-0.194613	-0.703981	-1.36633	-16.6096	-16.6096	-3.98235	-2.9072	-4.40697	-16.6096	-16.6096	-3.2102	-16.6096	-16.6096	-0.721252	-2.69173	-2.48941	-2.90581	-16.6096
BnaA01g01640D	BnbZIP14f	0.523892	0.812892	1.52135	-1.69409	-0.707943	-0.435085	-2.49873	-3.94294	-2.10446	-3.18751	-16.6096	-16.6096	-16.6096	-16.6096	-16.6096	-16.6096	-16.6096	-4.48812	-16.6096	-16.6096	-16.6096	-16.6096	-4.02408	-4.07954	-2.67319	-1.06432	-4.8536	-16.6096	-3.02939	-16.6096	-16.6096	-4.26241	-16.6096	-16.6096	-16.6096	-16.6096	-3.79887	-4.79418	-2.52694	-16.6096	-16.6096	-2.23079
BnaA07g03000D	BnbZIP27b	3.4055	3.19308	3.14848	2.00183	1.74989	2.50947	-16.6096	-3.61248	-2.04793	-2.53226	-2.92397	-2.21781	-1.73866	-0.880475	-1.79096	-1.62859	-0.827287	-1.23038	-1.93722	-3.01731	0.0876597	1.15693	-1.87331	-2.55611	0.431527	0.391646	-4.20873	-3.01553	-2.00552	-3.525	-0.646451	-0.774269	-1.65452	-1.26173	-2.39258	-16.6096	-2.51074	-2.80616	-1.56811	-0.750012	-2.44629	-16.6096
BnaC09g09560D	BnbZIP27a	-16.6096	-16.6096	-16.6096	-16.6096	-16.6096	-16.6096	-2.88339	-16.6096	-2.08025	-16.6096	-2.48893	-2.57823	-16.6096	-16.6096	-16.6096	-16.6096	-2.13107	-2.93296	-16.6096	-16.6096	-16.6096	-16.6096	-16.6096	-2.19668	-16.6096	-2.02806	-16.6096	-16.6096	-16.6096	-16.6096	0.686417	-0.939095	-16.6096	-16.6096	-16.6096	-1.62843	-0.590282	-4.14384	-16.6096	-3.54943	-16.6096	-16.6096
BnaC01g43800D	BnbZIP38f	4.39633	3.79121	4.10092	3.8841	3.73761	3.93266	3.08924	3.4217	3.59104	2.56343	2.27721	2.43244	3.24812	3.35333	4.05829	3.55675	3.04973	3.15099	4.09239	4.09929	4.64889	4.0411	4.43608	4.23851	2.79914	2.22954	2.99236	1.81681	3.00469	3.37661	4.1702	3.955	4.29562	2.54655	3.08925	3.46856	3.45308	2.18082	1.97881	2.87622	3.21207	3.57551
BnaC05g33570D	BnbZIP38e	3.94372	3.47807	3.49591	3.30894	3.29894	3.20305	3.21417	3.11318	3.193	2.59108	2.57231	2.35017	3.07312	2.64487	3.28774	2.80271	3.46263	3.52465	4.02498	3.04169	4.32307	3.57768	3.884	3.37389	2.8636	2.3208	2.73906	1.7471	1.41322	1.3183	1.6762	0.517301	0.572987	2.15529	2.78497	3.06255	2.75425	2.66676	2.49537	2.54856	3.20586	3.87103
BnaC06g00420D	BnbZIP36b	2.47684	1.39995	1.88505	1.50528	0.989299	1.54516	1.31705	1.15339	0.58245	0.45781	0.707936	0.895206	0.507774	1.08348	-1.28463	-0.236277	1.23211	1.33983	-1.33354	-0.781399	-16.6096	-3.55351	-0.592289	-0.809117	1.50066	1.27265	-2.09487	-0.270325	0.34513	1.15207	-0.919843	-2.29811	0.880145	-0.414241	1.02628	-2.16159	-4.57353	0.775601	1.39677	1.65745	0.500129	1.00056
BnaA10g28780D	BnbZIP36a	3.90686	2.45168	3.13001	2.84905	2.1375	1.96251	1.47385	1.03106	1.6096	0.0404008	0.546403	1.42133	1.03493	0.374828	-1.01646	-0.12847	1.15423	1.4224	-0.858532	-0.0177018	-0.508539	-0.0605154	0.169299	0.150911	1.41678	0.867082	-0.559712	-0.932966	1.20669	1.46468	-0.0772237	-2.77947	-16.6096	0.218094	1.14453	-2.24133	-1.863	1.69763	0.751305	1.68503	0.869042	0.656039
BnaAnng26550D	BnbZIP37c	3.56297	2.85239	2.94922	2.70106	2.65387	1.91377	3.16373	3.57751	3.02089	1.869	2.2993	1.96989	3.91433	3.16082	2.24752	0.676962	2.42843	2.20542	1.56801	1.61803	2.49663	1.3589	1.65594	1.01089	2.39809	2.00589	2.32657	1.92706	0.497142	0.203245	-0.664485	-3.7026	-3.0084	1.61334	1.82104	2.96106	2.9686	3.10133	2.1293	2.19576	3.72888	4.2711
BnaC01g04330D	BnbZIP37b	2.93475	1.53858	1.98308	2.35676	1.81878	0.821204	2.69686	2.6956	1.96711	0.964055	1.52133	1.07503	3.33573	2.41112	1.43562	-0.0251491	1.50501	0.848233	1.25791	0.636707	0.688932	0.61044	1.76657	0.969904	1.56543	0.890178	0.760915	0.192983	-0.876028	-0.911701	-1.29799	-2.32414	-3.50632	0.373537	1.14137	1.94774	2.14863	1.54667	2.08966	0.822367	3.18536	2.6053
BnaC07g44670D	BnbZIP37a	4.83743	3.86201	4.50189	3.75242	4.11687	3.11646	2.04606	2.39818	1.89196	1.7443	2.51126	2.44389	3.59764	2.75641	1.15001	0.465745	2.08694	2.09298	2.89669	3.29889	2.90517	2.50845	3.38679	2.84335	2.15991	2.30139	3.34243	2.27804	1.51917	2.1912	1.83986	-0.486506	-1.16683	1.92297	3.82693	2.88772	3.62364	2.1144	2.33149	2.26226	4.41972	4.45704
BnaCnng41320D	BnbZIP38b	4.06792	3.31841	3.35504	3.05089	3.17864	3.48758	1.20911	1.98339	1.74474	1.76381	1.71458	1.58868	2.75258	2.5332	1.79077	0.964362	2.02748	1.77941	1.91859	1.47135	-0.115435	-0.144367	2.02496	1.93091	1.3617	1.04967	2.28577	0.793471	1.93149	2.65218	4.14607	3.981	4.16395	1.22281	1.79919	3.24514	2.28164	2.64614	2.23006	1.46339	1.81855	2.95978
BnaA01g26200D	BnbZIP38c	2.60664	2.09289	2.29736	2.20216	2.47093	2.42358	1.31678	1.68756	1.693	1.07528	0.535247	0.546423	1.34657	1.32334	1.82324	1.64464	1.72783	1.43074	1.74518	1.82107	1.952	2.34677	2.55538	2.09441	1.12313	0.404293	1.81151	0.592019	1.97284	2.2077	3.33966	3.39658	3.91011	1.66998	1.89982	2.01886	1.69877	0.479106	0.101909	1.12687	1.25372	2.19508
BnaA03g35190D	BnbZIP38d	2.22058	1.84729	1.48237	2.18384	2.31997	2.01424	2.13259	2.38692	2.10153	0.0759734	-0.306781	-0.718086	-2.80337	-5.18217	-0.940362	-1.10382	1.47037	1.22355	-0.315953	-0.911109	-1.13274	-1.35812	0.528746	-0.137405	0.644715	0.429819	0.523792	-2.23892	-3.72284	0.282446	1.97059	2.70927	3.36719	-2.1461	-0.475276	2.45382	2.48178	1.67036	1.17842	-0.554075	0.84244	2.33891
BnaA05g20870D	BnbZIP38a	3.26163	2.93241	3.07575	3.18301	2.91681	3.04782	3.39073	3.31345	3.26276	2.39361	2.32051	2.51947	3.11814	3.01671	2.78627	2.4295	3.31655	3.1635	3.86257	2.92924	3.62659	2.83124	3.58883	3.21304	2.94348	2.1371	1.99451	1.10077	1.57563	1.64318	1.81128	-1.20368	-0.781802	2.49561	2.94242	3.17672	2.83768	2.63142	2.65583	1.80647	3.47297	4.0742
BnaA05g08020D	BnbZIP39c	0.620915	-0.592717	1.38918	-2.96531	-1.61089	-1.11708	-4.02975	-3.56605	-2.2715	2.58507	-0.230756	-0.156886	0.367972	-0.345113	1.8243	0.6822	2.21172	2.47034	2.42965	1.30961	0.782895	1.51672	2.48822	2.08519	1.5459	2.38587	2.26914	-0.305566	0.41128	4.50283	7.02455	7.12897	7.6621	0.87745	2.67861	0.841647	1.39909	0.368102	-5.97219	-1.61068	-1.46129	0.578388
BnaAnng07530D	BnbZIP39a	-4.54703	-3.76173	-3.76159	-5.32997	-3.05853	-4.50795	-16.6096	-4.39413	-4.09355	3.03362	-5.31029	-16.6096	-0.625175	-1.03214	-0.424706	-0.767128	1.29091	1.49414	-1.01993	-0.072259	-0.689769	0.231936	-0.345487	0.313809	-0.611367	-0.777336	2.84959	1.66202	-0.995611	3.67102	6.54569	6.34989	6.68222	-1.17731	1.38435	0.297488	-1.36962	-2.5581	-3.1694	-1.02588	-3.43041	-1.51878
BnaC04g09030D	BnbZIP39b	-0.887279	-1.52012	0.13	-4.25798	-3.16781	-2.29396	-16.6096	-3.89702	-3.50208	2.40944	-1.17415	-0.253017	-1.01657	-1.75517	-0.766884	-1.14704	2.02154	2.1174	0.61198	-0.115131	0.492244	0.52187	0.604242	-0.326271	1.20471	1.63889	2.45101	0.55889	0.181058	3.51321	6.53779	6.43375	6.74582	0.632357	2.06073	1.22068	2.1468	0.267548	-2.11007	-0.969718	-0.469705	0.867659
BnaC05g02200D	BnbZIP40b	0.913094	0.382396	0.611975	0.988077	1.22784	0.675662	-0.0253327	0.571046	0.434029	3.6855	0.77047	1.23374	2.18305	2.45199	2.30013	2.61767	1.5242	1.21937	2.49225	2.89554	3.55948	3.30462	2.6597	2.83679	0.766722	0.837523	1.62089	3.06929	2.78354	3.65943	3.14225	3.28336	3.51051	4.13072	3.89921	0.555846	2.87032	-0.548696	0.382851	1.36744	2.26034	3.0239
BnaA10g02300D	BnbZIP40a	2.95721	2.3669	3.1443	3.38573	3.19381	3.57342	2.38728	2.5704	2.86996	3.22622	2.68373	3.10807	3.73275	4.00277	4.29427	4.3621	2.96661	2.81492	3.9175	4.26468	5.19186	4.82606	3.70096	4.21479	2.2959	3.34886	3.67192	3.72179	2.78283	3.90811	3.29753	3.33103	3.65311	3.79893	3.68456	3.90173	4.75036	2.46788	2.92871	3.42918	3.29914	3.81123
BnaA09g36130D	BnbZIP66f	2.7879	3.00293	3.15984	2.79183	2.62069	2.64745	2.28589	2.49131	2.64887	2.57165	2.50723	2.36739	1.76282	1.74749	1.49531	1.83338	2.49256	2.45225	1.26259	2.17925	1.34558	1.66835	1.57829	2.053	2.45517	2.44278	2.53398	3.10185	4.13761	4.20577	3.20092	4.0945	4.08648	3.08524	3.00501	1.7513	1.74525	2.34331	2.5603	2.17359	2.04044	1.61627
BnaC04g24820D	BnbZIP66a	1.0291	1.15456	1.30103	1.06494	1.37934	1.33117	0.109106	-0.267174	-0.141756	0.866311	0.597841	0.279685	-0.88308	-0.8554	-0.764823	-0.401303	1.21415	1.10682	-0.846721	-1.16105	-1.05405	-2.03968	-0.00908216	-0.159688	1.07916	1.15334	1.20227	1.6187	3.00721	2.83968	1.80137	3.03552	3.70055	2.31124	1.99022	-0.195528	-0.701924	1.2017	0.703592	0.767473	0.68296	-0.190551
BnaC08g27660D	BnbZIP66c	1.53545	1.37316	1.68446	1.24671	1.33062	2.27747	-0.0746158	-0.233731	0.684792	1.39103	1.07833	0.989462	-0.269385	-0.849045	0.616199	0.329239	1.37425	0.9274	0.511822	0.83754	2.07424	1.71989	1.19203	0.788569	1.23763	0.865907	0.898653	1.58526	2.48372	2.1027	2.28654	3.38696	3.5302	2.01258	1.42987	1.04437	-0.0465768	0.898773	0.1424	0.135755	0.499476	-0.529631
BnaCnng20400D	BnbZIP66b	-1.0267	0.100601	-1.07948	-0.646353	-1.06914	-0.0420631	-2.10006	-1.5775	-1.69174	-0.674146	-1.64538	-0.626047	-16.6096	-2.78933	-4.39665	-2.88857	-0.614866	-0.650922	-1.64757	-1.76678	-16.6096	-3.40979	-2.82462	-2.16633	0.165134	-0.462679	-0.74705	-0.515425	1.19541	-0.33984	-1.19976	-0.874242	-2.03004	0.365368	-0.131696	-2.54105	-16.6096	-0.425389	-1.50836	-1.82538	-16.6096	-16.6096
BnaA04g02780D	BnbZIP66e	-16.6096	-16.6096	-16.6096	-16.6096	-16.6096	-16.6096	-16.6096	-16.6096	-16.6096	-16.6096	-16.6096	-16.6096	-16.6096	-16.6096	-16.6096	-16.6096	-16.6096	-16.6096	-16.6096	-16.6096	-16.6096	-16.6096	-16.6096	-16.6096	-16.6096	-16.6096	-16.6096	-16.6096	-1.93721	-2.01513	-16.6096	-16.6096	-16.6096	-0.600625	-1.02284	-16.6096	-16.6096	-16.6096	-16.6096	-16.6096	-16.6096	-2.88563
BnaA07g16990D	BnbZIP66d	-16.6096	-16.6096	-16.6096	-16.6096	-16.6096	-16.6096	-16.6096	-16.6096	-16.6096	-16.6096	-16.6096	-16.6096	-16.6096	-16.6096	-16.6096	-16.6096	-16.6096	-16.6096	-16.6096	-16.6096	-16.6096	-16.6096	-16.6096	-16.6096	-16.6096	-16.6096	-4.59668	-3.45281	-16.6096	-16.6096	-4.42016	-16.6096	-16.6096	-16.6096	-4.05087	-16.6096	-16.6096	-16.6096	-16.6096	-16.6096	-16.6096	-16.6096
BnaC03g54810D	BnbZIP67b	-2.44814	-2.32247	-2.84117	-3.56089	-3.68388	-2.41403	-4.89933	-4.36234	-5.74902	0.366152	-5.77991	-5.69727	-16.6096	-5.24252	-16.6096	-4.0451	-5.0115	-4.95096	-5.01719	-16.6096	-2.20145	-1.92785	-16.6096	-16.6096	-2.08412	-4.69305	-16.6096	3.30966	6.02432	7.05106	3.10521	-1.36735	-2.09771	6.83268	6.69844	-2.1542	-4.30271	-3.17569	-3.10498	-3.5418	-2.38676	-2.88838
BnaCnng04010D	BnbZIP67a	-4.92785	-16.6096	-4.17861	-3.42429	-3.77337	-3.19122	-16.6096	-5.39206	-16.6096	-3.01835	-16.6096	-5.73185	-16.6096	-16.6096	-16.6096	-16.6096	-16.6096	-4.89672	-16.6096	-16.6096	-16.6096	-16.6096	-16.6096	-5.68288	-6.01131	-16.6096	-5.32078	2.51754	5.08436	6.06006	1.35288	-3.07242	-2.12619	6.27357	5.8825	-2.66276	-5.33713	-3.18447	-2.94943	-4.97706	-4.43002	-3.93892
BnaA04g23630D	BnbZIP17a	2.40385	2.48993	2.4762	2.34185	1.78106	1.63872	2.66261	2.15827	2.12637	2.66128	2.2049	2.61943	2.15645	2.4698	2.33302	2.13735	2.60675	2.77271	2.18357	2.05741	2.7168	3.19193	2.0907	2.17578	2.58947	2.2848	2.96982	3.14605	3.12079	3.17721	2.97749	2.55455	2.7474	2.5733	2.83926	2.49742	2.88374	2.57229	2.7229	2.44218	2.57115	2.77799
BnaC04g52230D	BnbZIP17c	1.70203	1.48259	1.47478	0.843542	1.14062	1.21132	1.69301	1.96239	1.48487	2.1178	1.03785	0.954624	0.264825	0.11162	0.794245	0.597445	1.99367	2.11658	-0.441299	-0.252998	-0.992886	-0.155775	0.302693	0.0866955	1.71127	1.47391	2.28154	2.33981	2.82757	3.26273	3.50249	3.26456	3.22555	2.83359	2.874	1.50142	1.75834	1.69731	1.54465	1.67302	1.64435	1.35302
BnaC04g56770D	BnbZIP17b	2.47682	2.37649	2.35173	2.29907	2.09004	1.71817	3.03136	2.8621	2.62434	2.31012	2.4842	2.62142	2.44667	2.39613	2.03909	1.95939	2.73183	2.95831	1.84315	1.82418	2.55632	2.49163	1.73544	1.56655	2.56779	2.23713	3.61128	3.91929	2.77872	3.45806	3.09483	2.40261	2.29793	3.09541	3.61555	2.7986	3.47594	3.01564	4.04974	3.04198	3.68234	3.40026
BnaCnng38290D	BnbZIP49a	-16.6096	-3.61103	-2.6871	-16.6096	-3.95122	-3.5512	-1.45937	-16.6096	-2.16601	-3.32334	-2.70024	-3.7353	-16.6096	-5.0552	-16.6096	-4.35591	-2.98532	-2.42426	-16.6096	-4.99765	-16.6096	-4.04032	-5.0885	-5.02056	-2.0026	-2.06606	-16.6096	-16.6096	-5.16581	-4.05604	-16.6096	-16.6096	-4.27285	-5.05293	-5.48465	-3.84907	-5.14228	-2.44319	-3.48262	-4.4454	-16.6096	-16.6096
BnaA01g31420D	BnbZIP28b	3.68857	3.6103	4.03925	3.70062	3.69633	3.5014	3.26935	3.06496	3.23017	3.61996	3.33974	3.87301	3.86567	4.41445	4.20246	3.99069	3.04702	3.05405	4.07918	4.01911	4.88467	4.63414	3.94914	4.26258	3.33205	3.17595	4.03311	4.77628	4.3816	5.17785	4.95227	4.26191	4.61906	4.35074	4.64413	3.94589	4.58298	3.451	4.20442	3.44753	3.95759	4.40885
BnaA04g02670D	BnbZIP49b	-3.61929	-3.09312	-2.94622	-3.49963	-2.15115	-2.88328	-1.51741	-3.12935	-2.70088	-4.49452	-2.22944	-1.69294	-3.35998	-3.39118	-2.37	-3.00804	-3.34785	-2.80938	-16.6096	-16.6096	-3.16687	-16.6096	-4.00142	-5.34931	-2.31851	-4.47413	-4.63818	-16.6096	-16.6096	-16.6096	-16.6096	-16.6096	-16.6096	-5.67181	-16.6096	-16.6096	-16.6096	-2.34132	-2.81646	-3.15783	-16.6096	-2.25947
BnaA09g24670D	BnbZIP28a	2.49661	2.44878	3.06681	2.54678	2.61977	2.3984	2.20409	1.93369	2.22806	1.93119	2.433	3.00485	2.81259	3.15865	3.11252	2.89214	1.92651	2.13285	3.13419	2.89513	3.77117	3.57463	2.87803	2.94901	2.23552	2.38907	2.6746	3.16728	2.68073	3.80402	3.57605	2.36708	2.57626	2.96563	3.36785	2.81955	3.70098	2.31924	3.10062	2.20861	2.88727	3.34612
BnaC02g41050D	BnbZIP9d	3.37445	2.77952	3.02979	4.10477	4.09404	4.15336	2.3951	2.0208	2.21163	2.91826	3.38519	3.05331	4.07111	3.60718	4.35315	4.25496	1.78095	1.17354	4.55469	4.65196	5.02881	4.9203	4.79854	4.70615	2.01599	1.49188	1.11006	2.17505	1.80167	0.889505	-0.722293	-2.88239	-1.05771	2.50083	2.15075	1.91667	2.10269	2.66024	1.77558	1.99522	0.581313	1.42426
BnaC07g29750D	BnbZIP9a	0.651743	0.811783	-0.156548	1.97501	1.79604	1.39235	0.847684	0.0221696	-0.773318	-0.783364	1.74843	1.0228	0.393116	0.215082	0.165056	-0.189792	0.403777	-0.358247	-1.33938	-0.227224	0.054397	-0.620474	-0.345181	-0.0745041	-1.27534	-0.889674	0.00140162	-0.0769086	-0.360894	0.375985	-3.56322	-4.22091	-16.6096	1.50999	1.84918	2.37552	1.21953	1.67717	1.8784	0.316771	0.459369	1.02981
BnaA02g32330D	BnbZIP9c	2.74275	2.51916	2.61638	4.15559	4.00342	3.72553	1.94051	1.4824	1.73917	3.11367	3.53395	2.81734	3.59192	3.62068	4.5111	4.1669	1.85078	1.35938	4.61898	4.49184	4.88157	4.41684	4.62653	4.69137	1.77847	1.11631	1.25023	2.43094	2.16722	1.29823	-0.0651418	-4.8346	-16.6096	3.38664	2.89805	2.42343	2.29444	2.87195	1.54352	2.04082	1.52517	1.50718
BnaA06g27230D	BnbZIP9b	1.03059	1.08036	0.614564	2.59689	2.00147	0.821882	0.702148	0.827652	0.109731	0.445818	2.76603	1.28357	0.992584	0.830462	1.96603	1.21601	1.25578	0.917859	0.780612	1.19795	0.384188	-0.108474	1.5948	1.29567	0.993124	0.274625	1.30114	0.391139	-0.175749	-0.167679	-3.0629	-16.6096	-16.6096	1.65639	1.25249	1.43642	1.32558	2.69213	1.70977	-0.196381	-0.0288004	0.323266
BnaA09g00980D	BnbZIP10a	3.27733	3.15943	2.94899	3.22615	3.07309	2.80883	3.25047	3.4154	3.49155	2.71828	3.32396	2.94634	4.39845	4.75185	5.45065	5.67661	2.79752	2.6943	5.15007	5.08434	5.33302	4.48761	5.1226	5.18249	2.2872	2.32853	3.4853	3.30062	3.9311	3.77391	2.09963	1.11302	0.496053	4.59346	4.1575	3.62699	3.53477	2.44571	2.66074	2.59728	3.20617	3.27375
BnaC09g00090D	BnbZIP10b	4.96373	4.69759	4.69495	4.98065	4.77124	4.88678	5.24684	5.14803	5.17181	4.37102	4.46345	4.43988	5.60897	5.78097	6.87764	7.07166	4.72278	4.23608	6.40743	6.435	7.05055	6.26501	6.39853	6.48235	4.27969	4.02001	4.97209	4.83744	5.46646	5.32892	3.75937	3.39376	3.5896	5.97823	5.06112	5.20814	4.53982	3.99069	3.99349	3.9426	4.4499	4.37101
BnaC08g25370D	BnbZIP25c	5.71787	5.63543	5.94061	5.30726	5.17747	5.3322	4.3782	4.31937	4.74424	4.19337	4.81453	5.30632	5.2743	5.5683	5.71172	5.6848	4.00885	4.00164	6.2216	6.15294	7.98248	7.96937	5.45236	5.53654	4.36889	4.97026	4.16365	4.41437	3.98561	3.68413	2.96447	1.92861	2.35313	4.92067	5.10032	6.46692	6.20902	4.3301	4.63522	4.81947	5.211	5.66807
BnaCnng29250D	BnbZIP25a	2.63035	2.48174	2.35857	2.00629	2.09782	2.15525	1.81579	2.11208	1.95633	1.545	1.52241	1.4852	3.02877	3.21672	2.92457	2.92307	1.31332	1.31981	3.07324	3.06247	4.81511	4.47491	2.7165	2.87881	1.3716	0.62897	1.72649	0.256202	1.48931	1.38226	2.1866	2.3302	2.20625	2.46975	2.53069	2.6143	2.53624	1.29597	1.37791	1.84007	2.44616	2.72401
BnaA04g27730D	BnbZIP25d	-0.0318584	-1.89034	-0.388152	-1.47505	-0.682794	-1.7578	-1.05634	-0.695728	-2.90221	-2.33563	-1.69304	-3.79962	-0.745382	-2.38076	-1.79042	-0.834972	-1.63269	-3.02766	-2.13568	-2.02048	-0.195938	-2.38294	-0.601113	-1.43297	-16.6096	-1.80479	-16.6096	-16.6096	-3.53665	-3.3948	-2.54441	-1.84587	-1.51126	-1.5319	-2.41092	-2.56505	-16.6096	-3.24337	-1.72603	-1.80521	-1.38519	-0.544742
BnaA09g34460D	BnbZIP25b	5.4731	5.28345	5.49555	5.10111	5.09824	5.16306	3.80422	3.54078	4.02352	4.56772	4.79354	5.03907	4.77348	4.93001	5.67845	5.63109	4.53403	4.5327	5.80449	5.79169	7.41933	7.14024	5.33424	5.25566	4.54389	4.77139	5.02275	4.672	3.93047	3.18935	2.56304	2.4052	2.68213	4.63846	4.4695	5.70721	5.46813	4.51432	4.41596	4.45314	4.50965	5.12458
BnaC03g21720D	BnbZIP25e	3.38765	3.1181	3.35041	4.08777	4.06176	3.97865	5.39223	5.74313	5.36609	3.63167	4.72121	5.29373	3.15541	2.93097	2.37477	1.57023	4.03854	4.08474	2.75665	2.76698	2.90513	2.77338	3.20336	3.51321	4.77778	6.08191	4.17533	4.74656	4.56346	3.33227	3.51694	0.928871	0.686012	4.90653	5.31071	4.72151	4.15788	4.40699	4.09483	4.5453	4.3578	5.13616
BnaC06g15330D	BnbZIP25f	-0.754824	-1.2961	-3.33524	-3.92338	-0.78447	-0.720191	-3.02245	-1.8982	-2.0188	-2.26169	-2.26839	-2.08626	-0.970404	-2.35221	-16.6096	-16.6096	-2.49252	-1.15218	-2.65638	-3.31463	-0.588151	-0.416067	-1.06369	-1.99155	-2.01463	-1.45012	-4.35638	-3.78829	-1.20398	-2.29516	-2.80836	-1.5137	-0.493788	-1.80931	-1.24568	-2.99203	0.0840779	-0.796101	-1.77733	-1.57785	-16.6096	-1.30718
BnaA02g31000D	BnbZIP63b	2.72627	1.47738	1.60424	2.01479	1.29471	2.27787	-1.10454	-1.30811	1.30997	-3.17806	-3.94636	-3.3911	-5.71017	-3.92742	1.05923	1.81729	-3.88754	-3.71349	3.44334	3.68736	-4.21883	2.27938	2.95995	3.86759	-3.50692	-16.6096	-16.6096	-5.16194	-1.85936	-16.6096	-4.60265	-6.19728	-16.6096	-1.34574	-1.72563	1.34609	-0.017493	-3.61293	-1.84801	0.166021	-2.27378	-1.9826
BnaA06g29270D	BnbZIP63c	1.2676	0.277289	1.07048	1.25731	1.12693	1.62285	3.01788	2.62077	4.40458	1.08048	1.76604	2.59911	2.79018	3.89815	3.59271	4.07964	1.65999	1.74895	2.81584	3.23514	4.33394	3.13952	2.32914	2.80817	1.66773	1.61385	-1.17496	-4.30747	0.338173	-0.618762	0.730592	-4.27065	-16.6096	2.39908	1.07056	0.656711	1.28145	1.26827	0.280018	1.3539	-0.491736	1.12122
BnaC02g39310D	BnbZIP63a	2.91495	2.04806	2.10952	2.51765	1.76365	3.34802	2.87292	2.11746	4.32383	-1.52427	-5.36535	-1.57898	-1.65378	-0.41801	1.12996	1.54816	-1.76681	-2.52725	2.76801	3.109	0.318047	1.44128	3.05512	3.39621	-0.76153	-1.59431	-5.88466	-5.34405	-1.2336	-2.28592	-2.11566	-1.59089	-1.21569	1.13696	-1.51614	-1.52961	-16.6096	-4.77349	-16.6096	-0.501078	-16.6096	-1.23865
BnaC07g27440D	BnbZIP63d	2.79988	2.23678	2.48781	2.68989	2.55165	2.70163	3.6148	4.25577	4.69595	2.34097	1.40497	2.46608	3.37019	4.09957	3.55776	4.02898	2.09915	2.28006	2.46747	3.1605	4.6037	3.1163	2.96079	2.55792	2.37801	2.90938	-2.22516	-5.43829	1.97314	-0.382715	1.18144	-0.33953	-2.16189	3.74041	1.2301	-0.459944	1.30585	2.29325	-1.56337	3.38524	-1.99038	1.81274
BnaC09g48640D	BnbZIP20b	1.97839	1.73963	1.8298	0.977196	1.02263	1.20284	1.84434	2.05052	1.74542	0.628088	0.343573	1.50544	0.888679	0.950424	0.87545	0.104779	1.4951	1.4783	0.812905	1.29664	1.89589	1.88413	0.741471	0.937676	1.16695	1.67274	1.93184	0.934128	1.23963	1.97912	2.47008	2.81025	2.45385	2.04002	2.53215	2.35569	2.66877	1.5297	1.82126	1.72251	2.40296	2.82758
BnaA03g32170D	BnbZIP45d	2.26168	2.13798	2.16342	1.95357	2.15435	2.14017	1.60693	1.16244	1.43547	0.995202	1.52927	1.32926	2.17455	2.18808	1.68179	1.95382	1.88316	1.74542	1.64745	2.15219	1.18363	1.24943	1.87122	2.3519	1.30277	1.65225	1.59056	1.87327	1.11002	2.21408	2.24955	2.37125	1.2316	2.00841	1.72751	2.1198	2.38853	1.65163	1.31736	1.1406	2.16136	2.43535
BnaA10g24020D	BnbZIP20a	2.36823	2.21912	2.4301	1.15678	1.14351	1.78872	1.35829	1.5245	1.83095	1.04237	0.953064	1.62971	1.03289	1.46127	1.13063	1.49667	1.90619	1.81092	0.33034	0.963629	1.22219	1.27639	0.979433	1.29419	1.56412	1.92893	2.57252	2.1056	1.81304	2.23457	2.40545	3.90129	3.30611	2.32603	2.24921	1.99935	1.90271	1.75439	2.24032	1.69197	2.47891	2.39925
BnaC03g37460D	BnbZIP45e	1.65494	1.77877	1.25958	1.83042	1.78455	1.49874	0.54154	0.918008	1.0799	1.02862	1.4442	0.944356	1.30906	1.48186	0.768282	1.30173	1.1206	1.41579	1.23214	1.49145	-0.165882	-0.105732	1.37055	1.66559	0.813139	1.31406	1.601	1.15451	1.01116	1.12293	1.5513	1.05945	0.179944	1.52195	1.70705	1.36143	2.13623	0.880738	1.5354	1.06724	1.61245	1.94088
BnaCnng22950D	BnbZIP45c	1.56681	1.20783	1.11388	0.594592	0.976345	1.12306	0.250236	0.330105	0.714065	0.207968	-0.58018	0.104604	-0.209439	0.279774	0.4241	0.112099	0.770284	0.534829	-0.132709	-0.325147	-0.496996	0.104539	-0.202671	-0.0827294	0.133774	0.0711311	0.739161	0.327354	0.499017	-0.243644	0.426092	1.04743	0.183785	0.928215	0.43005	1.71682	1.13867	0.113884	0.458513	0.461403	0.781091	1.15031
BnaA01g30760D	BnbZIP45a	1.42394	1.39795	1.23029	0.688131	0.939091	0.979513	0.163265	0.480094	0.476004	0.520483	-0.0489128	-0.0299445	0.17985	0.133986	-0.440769	0.410173	1.12951	0.570356	-0.700311	0.0147866	-1.14652	0.330885	-0.53959	-0.02074	0.497372	0.109175	0.882189	0.51713	1.03544	1.0431	1.18169	1.56368	0.577944	0.779146	0.535943	1.28526	1.49703	0.556634	0.427912	0.826372	1.14566	0.911308
BnaA05g26790D	BnbZIP45b	1.1831	1.07025	0.967965	0.90904	1.07584	0.49333	0.43165	0.128627	0.740966	0.229516	0.318954	-0.423057	-0.164494	0.464213	0.0905168	-0.04938	1.08803	0.593282	-0.00928107	-0.0540433	-2.33048	-2.52579	-0.157357	0.068754	0.423133	0.293803	0.638885	0.142675	0.660687	0.877819	1.02791	2.20535	1.16349	0.762676	0.45426	0.919912	0.687428	0.314688	-0.0175529	0.724999	0.814501	0.696617
BnaAnng01920D	BnbZIP26b	1.87058	1.77798	1.56593	1.22913	1.68948	1.90239	1.23195	1.56693	1.48613	1.15839	1.52144	1.0282	0.43597	0.431894	-2.1527	-0.202945	1.94487	1.78983	-0.786771	0.353126	-16.6096	-0.969599	-0.419034	0.0181819	1.37767	1.72475	1.80655	1.29908	0.878019	1.20184	1.19707	0.946087	1.56566	1.68079	1.50191	1.53351	1.92649	1.36128	0.860287	1.55667	1.12919	1.43455
BnaC02g01780D	BnbZIP26a	3.58606	3.29176	3.21526	3.02118	3.26733	3.43011	2.45458	2.63681	2.45512	2.72311	2.74596	2.41103	1.00623	1.10325	1.07884	1.05576	3.46622	3.44051	1.10992	1.25436	-1.73579	-0.352877	1.21997	1.81411	2.84067	2.8344	3.3618	3.18728	2.62188	2.83333	2.82378	2.63975	2.87952	3.37506	3.1889	3.30732	3.22657	2.94727	3.03924	2.94925	3.14271	2.90176
BnaC05g40810D	BnbZIP45f	1.13772	0.682308	0.452569	0.399413	0.580763	0.407581	0.0367741	0.958123	-0.596038	0.304786	-0.608045	-0.367169	-0.174688	0.284022	-0.341451	0.55028	0.599689	0.257113	-2.05832	0.249749	-1.85052	-2.17281	-0.951677	0.286787	0.506135	-0.334957	0.351888	-1.98642	0.0802019	0.462351	0.820022	1.49191	0.379976	-0.0311373	0.426369	1.19824	0.649588	0.00522367	-0.138472	0.313124	0.857392	1.28293
BnaC05g06030D	BnbZIP21a	1.79361	2.23218	2.5692	0.578866	0.248388	1.01286	-1.63526	-0.401477	-0.126245	2.47629	-16.6096	-4.4182	-3.95806	-16.6096	-5.11216	-3.13829	-4.48253	-16.6096	-1.07819	-2.85157	1.74615	0.448685	-5.24286	-16.6096	3.61364	-0.395109	-4.54118	-16.6096	-0.099122	2.83274	2.87359	1.4762	1.06851	2.78671	4.08723	-4.63474	-2.75505	-6.07516	-16.6096	-5.47084	-2.16673	-2.69684
BnaC08g43230D	BnbZIP21d	-2.50788	-2.22545	-0.496993	-16.6096	-4.04718	-4.07224	-0.931483	-0.729191	-1.514	1.02389	-16.6096	-16.6096	-2.31376	-0.570249	-16.6096	-16.6096	-16.6096	-16.6096	-3.36551	-0.917758	-16.6096	-3.87831	0.504671	-0.259041	1.50871	-0.796957	-4.12007	-16.6096	-3.37716	-0.502478	0.32765	-5.23177	-3.97177	-0.893964	1.46447	-1.57944	-2.81543	-5.79839	-4.22532	-1.00789	-1.87705	-1.82991
BnaA06g04770D	BnbZIP21b	0.557479	1.16013	1.11597	-2.3724	-1.23476	-0.756857	-2.82563	-0.890098	-2.47782	0.599084	-16.6096	-16.6096	-4.87774	-16.6096	-16.6096	-5.25773	-16.6096	-16.6096	-3.48055	-16.6096	-0.856921	-0.434256	-4.97872	-16.6096	2.18428	-1.64378	-5.14524	-16.6096	-0.773954	0.442359	0.999411	0.60465	-3.27927	2.15423	2.20639	-16.6096	-3.5158	-16.6096	-16.6096	-16.6096	-16.6096	-4.6992
BnaA09g48940D	BnbZIP21c	2.21844	0.653865	0.355281	0.621946	0.597212	1.7584	-16.6096	-5.52521	-16.6096	0.384398	-16.6096	-3.58814	-16.6096	-16.6096	-16.6096	-16.6096	-16.6096	-5.95062	-16.6096	-16.6096	-16.6096	-16.6096	-4.47825	-5.32226	1.01025	-2.73417	-5.98485	-5.79017	0.81487	0.0703886	-0.475642	-16.6096	-16.6096	2.6463	1.7996	-1.67063	-5.35346	-6.26742	-16.6096	-1.21324	-1.1977	-1.42967
BnaC05g17700D	BnbZIP22a	2.32407	3.80974	3.0211	2.97374	3.69195	2.88559	2.5949	4.13159	2.68872	1.05434	2.54365	2.01078	2.31256	1.22581	1.33047	0.123233	1.87213	2.01685	1.21047	0.815297	-2.87515	-0.575594	1.64721	1.03856	1.74566	2.27357	2.46108	0.893331	2.38016	1.51115	1.51181	2.49034	1.79235	2.89516	2.04	3.23017	2.85694	0.883318	1.41369	3.64526	3.23982	2.29793
BnaC08g20170D	BnbZIP22c	2.69439	3.79022	4.01954	1.09072	1.6718	1.3143	2.30738	3.56639	1.51006	-1.91834	2.37314	2.79455	2.14834	1.2768	-0.713411	-0.979393	0.317321	0.638727	-2.25218	-0.946014	-1.19646	-3.96863	-0.412381	-0.425604	1.06134	2.6287	-1.01104	-5.32214	-3.9956	-2.30004	-1.42301	-0.420024	-1.46458	-2.32102	-0.524058	5.15512	4.54344	-0.317579	0.526159	3.04488	3.45095	2.60475
BnaA08g20970D	BnbZIP22d	-1.10701	0.480462	1.03787	-1.31998	-0.464571	-1.11012	0.382169	1.23892	0.101386	-4.48901	-0.864356	0.445329	1.09505	-0.625174	-1.40822	-1.40137	-0.488024	-1.06828	-0.940836	-3.00299	-2.76217	-16.6096	-1.72243	-0.543798	-0.779113	-0.118593	-2.43148	-5.32949	-5.09288	-1.51015	-3.72782	-16.6096	-4.02933	-2.17273	-0.607739	4.07954	3.57204	-3.74197	-1.97624	0.283867	1.83374	1.70017
BnaA09g30910D	BnbZIP22b	2.09097	3.35401	2.58758	3.12542	3.6511	2.33531	3.13005	4.08962	2.80282	2.07113	2.7114	3.21261	2.47628	2.03066	0.407406	-0.237568	2.48301	2.48823	0.444275	0.338651	-2.2807	-1.11481	0.797299	1.31865	2.52684	3.61164	2.36129	0.949206	2.51291	1.37336	1.3565	2.00797	1.3964	2.09067	1.48515	2.83345	2.88101	1.66408	1.64771	3.6118	2.6956	2.36577
BnaA07g33790D	BnbZIP50a	3.31171	4.22434	4.08042	2.42646	2.68185	2.23209	0.559883	1.91655	1.30729	-2.86084	0.120458	0.111211	1.12662	2.10241	-5.07778	-4.45246	-0.777099	-0.579161	-1.17638	2.56854	-1.59796	0.920528	2.97285	2.60923	-1.79615	-0.390802	-0.775889	-4.73296	-1.2242	-2.12027	0.988606	2.67795	2.02033	-0.571842	-1.47264	4.82236	4.09953	-1.23088	0.282158	3.3639	3.40186	3.29266
BnaC06g20630D	BnbZIP50d	2.59116	2.63669	2.96144	2.94318	3.1274	2.97824	4.65217	5.02745	4.68419	2.01245	3.50733	3.68395	4.50093	4.28547	3.24192	3.31304	2.05487	1.68637	1.90158	2.58812	1.10983	1.42524	2.80177	2.72784	1.722	1.97238	2.12303	2.38595	2.0956	2.28048	2.54866	3.373	2.36476	2.55979	2.41689	3.46238	3.16453	2.89931	3.79204	3.60643	4.35569	3.7284
BnaC06g38430D	BnbZIP50b	2.91806	4.42101	4.26774	2.1807	2.49629	1.62579	1.15668	2.46653	1.22019	-0.935116	-1.21675	-0.804733	0.510537	1.65697	-4.91978	-5.31396	-0.0134675	-0.414727	-1.69346	-0.319904	-2.00145	-1.69967	-0.832582	-0.359258	-0.807873	-0.840727	0.92551	-3.97309	0.761047	1.03917	0.342119	2.39963	0.946574	-2.00469	-2.38394	4.67736	3.9342	0.350493	0.640107	3.70598	3.10377	2.70987
BnaA07g20770D	BnbZIP50c	2.00622	2.42429	3.11477	0.872785	1.13749	0.646762	-1.44804	0.894368	0.351707	-16.6096	-2.22602	-2.36099	0.173908	1.96877	-16.6096	-3.37291	-3.15879	-2.96979	-3.30562	-0.337113	-3.27648	-1.7437	-0.376102	-0.636934	-4.31912	-0.666315	-1.79318	-2.42404	-2.85864	-5.00381	-1.14169	-0.590598	0.156215	-2.15375	-1.95809	3.4733	3.21462	-3.75043	-4.42229	0.744441	1.45675	2.08216
BnaA07g27320D	BnbZIP46b	-16.6096	-3.45195	-3.48918	-5.31892	-16.6096	-16.6096	-16.6096	-16.6096	-4.78902	-2.33106	-5.28232	-5.53146	-16.6096	-16.6096	-16.6096	-16.6096	-1.88435	-2.42262	-16.6096	-16.6096	-16.6096	-16.6096	-5.10147	-16.6096	1.05614	-3.17656	-16.6096	-3.57813	0.614799	-2.0756	-2.20145	-0.114903	-2.25401	-1.28075	-0.823005	-4.19809	-16.6096	-4.0156	-16.6096	-5.49649	-16.6096	-16.6096
BnaC06g30310D	BnbZIP46a	-16.6096	-3.82443	-4.01981	-16.6096	-2.951	-4.46934	-3.19235	-1.90554	-1.75364	-1.81305	-3.12499	-3.81698	-16.6096	-5.07385	-16.6096	-16.6096	-0.622067	-1.18511	-16.6096	-16.6096	-16.6096	-3.05231	-2.5147	-3.54665	1.62117	-1.33746	-2.9927	-3.29615	1.23269	-1.68899	-1.98901	-0.710992	0.305317	-16.6096	-16.6096	-5.8602	-4.10204	-2.54898	-2.15236	-2.77942	-0.963855	-3.63083
BnaA06g24140D	BnbZIP47b	4.25725	3.64917	4.68834	2.25334	2.52546	3.08993	3.2257	2.97848	3.45107	-2.58701	1.5176	1.76774	3.90974	4.05256	1.19045	1.29933	-1.17833	-0.630568	2.72892	3.13021	1.92866	2.59962	3.33295	3.45727	-0.395418	0.761775	-2.6035	-16.6096	-4.39435	-2.68564	-0.118375	-0.408088	-2.85685	-3.68655	0.127186	3.68367	2.76827	0.92102	2.74754	2.57221	3.50149	3.91928
BnaAnng04720D	BnbZIP47c	2.74365	2.23295	3.16802	0.962701	1.26132	1.37229	-1.37256	-0.732582	-0.940495	-16.6096	-1.82499	0.0722293	-0.165645	1.5298	-16.6096	-2.63572	-4.37188	-3.72321	-3.99146	0.464945	-16.6096	-1.66416	0.217578	-0.139544	-16.6096	-1.32203	-3.61584	-16.6096	-4.81345	-16.6096	-4.14444	-2.34141	-16.6096	-1.67589	-16.6096	-0.386306	0.178606	-16.6096	-4.06387	-0.112343	3.21634	3.27534
BnaC02g43620D	BnbZIP47a	3.29885	2.96703	3.65589	2.0603	1.81266	2.56193	-0.48142	0.187331	0.987121	-16.6096	1.43971	1.91188	1.76718	2.68904	-0.827652	0.98402	-2.31478	-2.01448	-0.134133	1.90991	0.849581	0.608587	1.51214	1.52272	-16.6096	-1.11254	-16.6096	-16.6096	-4.14792	-2.43614	2.27588	3.28869	1.22782	-3.30643	-2.62908	1.30628	1.61985	-2.49562	-1.17278	0.31209	2.04694	3.20394
BnaC03g49070D	BnbZIP47d	2.73377	1.8521	3.09497	1.62829	1.44753	1.60418	1.59538	1.24345	1.48207	-2.09469	0.127686	1.11608	1.5588	2.11868	-0.307489	-0.155027	-0.800569	-0.472552	2.06635	2.52106	3.65549	2.90323	2.06889	2.18771	-1.70063	0.102786	-4.19642	-16.6096	-1.9188	-0.870651	-0.00994406	-0.729283	-3.63639	0.646149	1.63869	0.982623	1.10639	-0.238411	0.779243	1.0926	1.79653	2.39102
BnaC02g00560D	BnbZIP57b	3.25442	2.88878	2.78076	2.1086	1.77454	0.827502	1.40093	1.87814	1.70037	-3.54957	-2.82082	-0.78618	-1.57539	-0.730794	-4.45137	-2.87716	-5.25686	-5.69068	-2.18319	-2.72055	-16.6096	-3.21824	-2.49042	-2.43708	-6.91396	-2.74174	-2.21672	-16.6096	-3.69287	-2.32132	2.12722	3.59057	2.72141	-1.81211	-2.9714	3.74922	2.88211	-1.99021	0.642119	1.46789	1.81329	0.665247
BnaC09g06840D	BnbZIP47e	2.58396	3.00864	3.85775	1.74254	1.88501	1.21506	1.03559	1.20072	1.742	-3.44723	0.0180509	0.106656	0.170214	1.38662	-2.05962	-0.695998	-2.67638	-1.28639	-0.878506	0.313697	-1.55575	-0.541244	0.051606	0.159287	-1.90654	-1.02764	0.0369977	-1.80728	-3.03257	-1.53098	-1.62694	-3.65906	-2.0861	-1.43143	0.427585	0.814641	1.0096	-1.61155	-0.793547	0.230086	1.1637	2.57658
BnaC09g46670D	BnbZIP57d	1.58076	2.05359	2.30182	1.54551	1.5434	2.45719	1.98646	2.17687	1.72807	0.169865	1.46572	1.00231	-1.0409	-0.634041	0.0306235	0.0596771	1.24458	1.09077	1.03372	0.875698	1.28587	0.996577	0.832688	1.00518	-0.272919	-0.251607	-0.560386	-1.26891	0.380707	2.87313	3.64606	3.81859	2.68824	-0.690157	0.0259593	2.60664	0.927714	1.68999	0.681013	0.704018	2.37274	1.42299
BnaA02g00310D	BnbZIP57a	3.4689	4.33152	3.57668	3.16806	2.89999	2.18821	3.15871	4.00588	3.56866	-1.85143	-0.152454	0.0329613	-1.52233	-0.0614342	-4.14766	-4.18013	-16.6096	-4.80743	-4.92924	-16.6096	-16.6096	-16.6096	-4.19406	-16.6096	-3.20762	-1.57745	-3.76443	-16.6096	-1.35898	0.148446	3.52428	5.15352	4.03282	-4.38813	-2.90631	2.61919	1.63145	-4.41541	0.109088	2.17284	1.8938	1.76945
BnaA10g22150D	BnbZIP57c	2.08368	2.14497	1.66452	3.1378	3.3169	1.88509	0.0986116	-0.0445027	-0.275073	-3.64266	-0.0584196	-1.61727	-0.426796	0.0428453	-0.650388	-0.387655	-1.29777	-1.13983	1.1787	0.231955	-16.6096	-0.760798	1.09855	0.741329	-2.44313	-1.67845	-3.96064	-16.6096	0.400882	2.3976	3.22797	3.34785	2.34707	-5.08	-1.74793	0.0452542	-0.317653	0.525848	-0.37081	-0.735126	0.477771	-0.475826
BnaC09g48720D	BnbZIP65a	-5.56382	-16.6096	-4.9127	-16.6096	-5.5186	-16.6096	-16.6096	-16.6096	-16.6096	-0.334228	-16.6096	-16.6096	-16.6096	-4.96214	-16.6096	-16.6096	-2.14943	-3.11348	-16.6096	-4.45705	-16.6096	-16.6096	-3.87589	-16.6096	0.182985	-16.6096	-1.76588	-2.66676	-4.14287	-3.38049	-0.954008	0.181766	-16.6096	-5.66882	-2.57431	2.46004	1.88201	-3.54709	-5.40461	-2.07168	-2.38856	-1.69371
BnaUnng03970D	BnbZIP65c	-16.6096	-3.13171	-2.15569	-4.13515	-1.98646	-3.90868	-16.6096	-16.6096	-16.6096	0.97552	-16.6096	-3.951	-16.6096	-3.52401	-0.143688	0.55909	-5.32272	-3.25686	0.0528881	-0.419087	-16.6096	-0.59043	-0.526279	0.223348	1.54833	-16.6096	-5.18943	-3.99928	-16.6096	0.975975	2.27017	2.35946	1.42185	-2.48618	-2.31878	-5.33897	-16.6096	-16.6096	-3.3684	-2.05362	-0.0018045	-0.190974
BnaA10g24100D	BnbZIP65b	-6.25069	-5.72953	-2.27137	-16.6096	-16.6096	-16.6096	-4.78046	-16.6096	-16.6096	0.424356	-16.6096	-16.6096	-16.6096	-16.6096	-3.5027	-4.88936	-2.33367	-2.74103	-2.76404	-4.97939	-1.21428	-1.55662	-3.63188	-5.06282	0.941422	-5.36936	-1.49455	-4.52485	-4.13856	-2.39925	0.00806564	0.694243	-3.21451	-3.2635	-0.999965	0.477309	0.301342	-3.65717	-2.29082	-2.09276	-1.44003	-0.381572
BnaC03g23710D	BnbZIP34a	-16.6096	-16.6096	-16.6096	-4.93781	-5.3118	-16.6096	0.864917	0.854635	-0.228702	-1.83886	-0.844115	-0.632166	-2.60436	-1.6534	1.94012	1.99648	-2.80443	-2.79233	1.75907	2.09333	4.55393	5.15168	-1.97202	-1.20233	-3.1537	-2.54364	-16.6096	-16.6096	-0.689331	-3.07847	-16.6096	-16.6096	-16.6096	-16.6096	-16.6096	-16.6096	-16.6096	1.06334	0.758678	1.83529	-16.6096	-16.6096
BnaA03g19810D	BnbZIP34b	-16.6096	-16.6096	-16.6096	-16.6096	-4.95853	-16.6096	-1.11733	-4.21571	-3.00163	-2.15054	-3.27462	-1.83423	-2.32338	-2.37367	-0.00576859	1.04216	-3.04151	-1.67717	3.21397	3.28674	5.85345	6.31249	-0.421542	-0.0502021	-1.86153	-2.75646	-16.6096	-16.6096	1.98644	2.33474	-3.7094	-16.6096	-16.6096	-16.6096	-4.23248	-16.6096	-16.6096	-0.991748	-2.08971	-3.71507	-16.6096	-16.6096
BnaA05g02840D	BnbZIP34d	-16.6096	-16.6096	-16.6096	-16.6096	-16.6096	-16.6096	-3.62913	-2.09736	-3.65091	-1.86058	-4.13661	-16.6096	-16.6096	-16.6096	-3.98361	-1.92127	-4.34653	-4.56731	0.197037	0.97922	2.90981	2.45934	-4.12257	-3.9637	-16.6096	-4.37162	-16.6096	-16.6096	-16.6096	-2.9568	-16.6096	-16.6096	-16.6096	-16.6096	-16.6096	-16.6096	-16.6096	-4.93421	-16.6096	-16.6096	-16.6096	-16.6096
BnaA09g37270D	BnbZIP61c	-2.34921	-1.86876	-0.269113	-1.97409	-3.58437	-16.6096	2.35319	1.82923	1.23038	2.60049	3.06186	3.67074	0.380764	0.324225	2.63152	3.19573	1.33246	1.12004	1.63722	2.23988	4.01865	4.77391	0.795243	1.38538	2.93452	3.82766	-3.07688	-5.21753	-0.51855	0.660869	-3.07758	-3.59716	-16.6096	-5.41864	-4.01573	0.0995538	-0.286501	1.46129	-3.52008	2.13708	-16.6096	-16.6096
BnaC03g10840D	BnbZIP34e	-16.6096	-16.6096	-16.6096	-16.6096	-16.6096	-16.6096	-16.6096	-16.6096	-16.6096	-16.6096	-16.6096	-16.6096	-16.6096	-16.6096	-16.6096	-16.6096	-16.6096	-16.6096	-16.6096	-16.6096	-16.6096	-16.6096	-16.6096	-16.6096	-16.6096	-16.6096	-16.6096	-16.6096	-16.6096	-16.6096	-16.6096	-16.6096	-16.6096	-16.6096	-16.6096	-16.6096	-16.6096	-16.6096	-16.6096	-16.6096	-16.6096	-16.6096
BnaC04g52770D	BnbZIP34c	-16.6096	-5.80378	-3.57753	-1.3135	-1.8566	-16.6096	2.39883	2.22318	1.08418	-0.826708	0.453449	1.30404	-0.655006	-0.28023	2.72395	3.07896	-0.849208	-0.520161	2.41094	2.0917	4.43366	5.22179	0.298373	0.34864	0.456333	2.51367	-0.982436	-16.6096	0.367808	-2.33208	-5.58951	-16.6096	-16.6096	-3.30752	-4.76874	-4.24638	-4.63974	0.891671	-2.01021	-2.40352	-3.69978	-4.2024
BnaC06g16270D	BnbZIP61a	-16.6096	-3.61049	-2.16855	-5.17691	-5.51175	-16.6096	-1.67193	-1.57536	-1.85814	1.92776	2.15795	2.00326	-0.036517	-2.17535	0.821829	0.320273	2.6133	2.45252	-2.94631	-4.02983	-16.6096	-2.68488	-4.71377	-3.70942	1.57909	1.6465	0.916274	-1.8696	0.891155	-3.59101	-5.53777	-5.01823	-16.6096	-16.6096	-16.6096	-16.6096	-16.6096	1.61501	-4.94482	-2.02771	-16.6096	-16.6096
BnaC08g29000D	BnbZIP61b	-2.98275	-1.90636	-0.447769	0.527761	-1.97832	-2.48172	2.73107	2.13057	2.055	2.62113	2.62569	3.09045	1.24752	1.58673	2.94943	3.60548	2.62588	2.30821	2.02425	2.09199	4.05706	4.2024	0.783767	1.1098	2.31381	2.83455	-1.36836	-2.63328	-3.19222	-16.6096	-5.64542	-5.13333	-3.85521	-16.6096	-3.31931	-0.485944	-1.89534	2.47757	-0.488533	3.64782	-16.6096	-16.6096
BnaAnng11690D	BnbZIP19c	2.61898	2.22407	2.09278	2.92689	3.20742	3.13053	2.75918	2.97205	3.28911	1.60388	2.81435	2.72164	3.31386	3.28753	3.81245	4.06478	2.29799	2.0165	3.25891	2.89264	2.10288	2.36525	3.33378	3.19686	2.00528	1.70101	0.0246537	1.21141	1.77748	2.15704	2.36583	2.35005	1.99573	1.07579	1.88533	1.99187	3.21983	1.91239	1.69454	1.78658	2.25871	2.90027
BnaC01g03460D	BnbZIP19b	1.06518	1.11557	0.912447	1.82909	2.133	1.46253	2.12389	2.57685	2.43235	0.642142	1.20914	1.25	2.7294	2.59417	3.17952	2.99556	1.11084	1.16126	2.41402	2.07377	2.3582	2.07116	2.47393	2.45767	0.931634	0.752076	0.173869	0.856755	0.861622	1.03059	2.14564	2.18027	1.59466	1.15579	1.31754	1.14072	1.83222	0.58003	1.11405	1.47898	2.44223	2.04084
BnaC03g65600D	BnbZIP19a	3.09073	3.3474	3.10605	2.73693	2.70157	3.28008	2.01365	1.88065	1.48036	2.45166	2.38411	1.88942	1.66761	1.26128	2.91067	2.89426	2.63877	2.49683	2.69671	2.37055	2.72502	2.06139	2.78491	2.58402	2.62451	2.47646	2.80811	3.75885	2.00758	1.81265	1.44365	2.44655	2.16389	2.12447	2.39323	2.81608	3.08412	2.64966	2.53584	2.4339	2.05512	2.567
BnaC03g46620D	BnbZIP23c	3.36144	4.49684	3.9391	3.51733	3.48914	3.46824	3.01634	2.58535	2.88425	3.44531	3.59143	3.38408	2.65948	2.75393	3.5956	3.14035	4.12188	3.85017	3.52192	2.93032	3.36605	2.98473	3.53669	3.26395	3.91529	3.44557	3.6717	3.99186	3.38632	2.6745	3.33302	4.36745	4.41904	2.47953	2.75285	3.32717	3.22245	3.77527	3.29199	2.54154	2.46242	2.64865
BnaC09g09130D	BnbZIP23b	0.819178	1.03206	0.883124	0.895547	1.06808	0.840354	1.15932	1.25611	1.55685	1.01377	1.35146	2.16421	0.606201	0.64345	-0.385973	-0.286696	1.40063	1.211	0.160408	0.606286	-16.6096	0.531084	0.444259	0.681377	1.69272	2.24262	1.18336	1.32363	2.7985	2.40719	3.67307	4.26314	4.72068	1.98009	1.95269	1.73705	2.00693	0.892883	0.543991	1.81838	1.26021	1.19574
BnaA03g39300D	BnbZIP23d	4.26645	4.72275	4.00349	4.27292	4.6177	4.8794	3.75058	3.60576	3.64116	3.46458	4.13962	3.91874	3.64194	3.56352	4.09928	3.94662	4.07322	3.92226	4.1398	3.85638	4.27499	3.81246	4.31419	4.03875	4.39756	4.21742	3.84706	4.14423	3.71685	3.11052	3.66919	3.92597	3.50781	3.05671	3.04867	4.38908	4.85408	4.25574	3.98675	3.32338	3.7154	3.91047
BnaA09g08870D	BnbZIP23a	1.15563	1.11308	1.47136	0.699942	0.86578	0.658106	1.64488	1.74264	1.7874	0.998578	1.321	1.25132	0.327687	0.484035	-0.753458	-0.397418	1.31972	1.61479	-1.53676	-0.368233	-16.6096	-16.6096	0.0479222	-0.277943	1.13407	1.40582	1.34292	1.30022	2.26185	2.26317	3.55397	3.31719	3.20414	1.32067	1.51903	2.68396	2.87759	1.35935	1.715	1.86004	1.82345	2.06582
BnaCnng36700D	BnbZIP24a	-1.18279	0.459085	0.888796	-0.567103	-1.0911	0.67352	2.0669	2.08144	1.67518	-0.580112	-0.288117	-0.277015	0.40068	-0.366371	-16.6096	-4.0602	-0.569002	-0.327088	-1.25454	-1.26637	-1.8007	-2.98661	-1.24815	-0.804932	0.488381	0.232804	-4.89191	-16.6096	-16.6096	-16.6096	-2.86393	-4.29897	-3.02996	-16.6096	-4.30105	0.690703	0.371124	1.26206	-0.974981	0.689912	-0.370361	0.511276
BnaA04g05810D	BnbZIP24b	-0.371784	1.01932	1.26173	-0.44625	-0.583014	0.861701	3.20767	3.36949	2.91707	-1.76262	-1.31382	0.311003	0.459825	0.656675	-4.64783	-3.45179	-0.690235	-0.916713	-0.253396	-0.509918	-16.6096	-3.5779	-0.841507	-0.953774	-0.796211	-1.55649	-4.68674	-16.6096	-3.14028	-2.25137	-1.33282	-3.45386	-1.79733	-16.6096	-0.449499	1.61022	1.88215	1.4162	1.27692	2.24878	2.60749	3.17861
BnaA03g56410D	BnbZIP16c	2.20624	2.07382	2.1232	0.169143	0.981451	0.839629	0.402563	0.601116	0.169835	0.274154	-0.481088	0.0477247	-2.65913	-16.6096	-3.96271	-3.70841	1.51608	1.1056	-1.25779	-1.0032	-16.6096	-16.6096	-1.17639	-1.07364	1.29521	0.528591	0.899895	-0.388382	0.41309	-0.318699	-0.467535	-0.316262	0.116524	0.903085	-0.533132	-0.790685	-1.38947	0.409968	0.0667416	0.330679	-0.764503	-2.00484
BnaA05g08520D	BnbZIP16b	1.59849	1.82117	1.66304	1.01737	1.29029	1.3055	1.35109	1.51878	1.08314	1.27787	1.1499	1.35105	1.04025	1.01668	1.6558	1.82512	2.07687	1.72277	1.75977	1.8162	3.03694	3.67175	1.33585	1.49123	1.84773	1.70099	1.90934	1.55285	1.69138	1.93821	1.70166	1.28442	1.42621	2.27207	2.01104	2.31088	2.09643	1.34484	1.32818	1.27683	1.71643	1.61805
BnaC04g09600D	BnbZIP16a	2.30512	2.3017	2.30982	2.00586	2.05718	2.03657	2.25121	2.11424	2.1594	2.20499	2.1145	2.02179	2.41694	2.03768	2.7666	2.67999	2.72669	2.5368	2.53767	2.08462	2.79364	3.03405	2.51115	2.06436	2.62794	2.33984	2.46491	1.8143	2.34853	2.4572	2.36137	2.30852	2.47018	2.47254	2.57997	2.88002	2.65098	2.1285	1.95835	1.94371	2.27248	2.13767
BnaC04g44430D	BnbZIP16e	-1.03909	-2.49136	-3.99128	-2.68329	-4.01611	-1.4596	-1.84759	-2.2752	-2.05358	-3.71367	-16.6096	-16.6096	-16.6096	-2.10162	-3.1107	-3.34282	-2.20835	-0.945017	-16.6096	-3.04507	-16.6096	-16.6096	-16.6096	-16.6096	-1.82219	-3.52834	-3.09725	-16.6096	-0.292784	-0.71642	-0.61178	-0.562972	-0.682115	-2.76023	-16.6096	-0.944346	-2.14066	-3.04853	-1.46299	-0.660601	-0.787299	-16.6096
BnaC05g24270D	BnbZIP68b	1.25065	1.13269	1.31176	1.0737	1.12833	1.06086	1.59438	1.16018	0.715705	1.58575	1.14375	1.00603	0.926736	0.57157	0.317686	0.486364	1.78841	1.86853	0.20523	0.384	0.255116	0.603756	0.370382	0.539501	1.45935	1.3551	1.90743	1.15002	1.62109	1.0223	0.914983	1.21236	0.591746	1.65361	1.75501	1.28564	1.556	1.39296	1.47078	1.13094	1.49516	1.51758
BnaA04g20520D	BnbZIP16d	-4.08056	-6.05858	-3.48292	-16.6096	-4.00391	-16.6096	-16.6096	-4.02943	-3.47003	-4.28127	-4.205	-5.04674	-16.6096	-3.83917	-4.69924	-16.6096	-3.6725	-3.58674	-16.6096	-16.6096	-16.6096	-16.6096	-16.6096	-16.6096	-1.97722	-3.30246	-5.92268	-3.38144	-2.4241	-1.83376	-3.4477	-3.71389	-4.03257	-3.2454	-2.78113	-2.40769	-1.58472	-3.50525	-2.71183	-4.00269	-16.6096	-4.44609
BnaA09g24610D	BnbZIP68a	2.39332	2.01674	2.14136	2.36366	2.37757	2.3624	2.00872	2.17676	2.08883	2.48942	2.23475	1.99775	2.47792	2.14385	2.52104	2.38528	2.38066	2.51912	2.26988	2.22446	2.80648	2.71827	2.30257	2.55112	2.37486	2.09023	2.6786	2.15071	2.20589	2.33551	1.77988	1.8045	1.53825	2.36634	2.31665	2.22303	1.78002	2.11731	2.24583	1.94001	2.13721	1.85742
BnaC03g61840D	BnbZIP41a	3.03864	2.66461	2.69926	2.94514	2.92663	3.53896	3.38965	3.0278	3.49509	2.59371	3.49605	3.89566	3.68345	3.62429	4.40322	4.15496	3.26697	3.06054	3.57737	2.92288	2.12722	2.49781	3.75325	3.59986	3.45588	3.74434	2.57492	2.09796	3.11237	2.75447	2.60961	2.56637	2.32794	3.09756	2.92962	3.36871	2.73409	2.79095	2.79078	2.76988	2.92965	2.71825
BnaA01g01100D	BnbZIP41c	3.54156	2.96546	2.99723	2.9056	2.83912	3.43299	3.07587	2.79445	3.19899	2.40209	2.4016	3.25014	3.32272	3.86542	3.40591	3.50786	2.78992	2.69579	2.62601	2.72134	4.41468	3.42768	2.24408	2.31287	3.00316	4.03546	2.50803	2.27926	2.69171	2.74758	3.23511	2.31291	1.41989	3.00336	3.42972	3.47324	3.4249	2.58355	3.14494	2.8303	3.1977	3.40482
BnaA08g15400D	BnbZIP41b	2.29989	2.08025	2.2267	2.11333	2.38939	2.73748	2.43486	2.56618	2.59493	2.30198	2.7635	3.66998	2.85885	2.94239	3.67612	3.74752	2.70056	2.76587	3.31495	2.84026	1.99739	1.79986	3.18046	3.25847	2.9077	3.69846	2.5577	2.2147	2.88916	3.17609	2.39312	2.61012	2.50309	2.85122	3.03044	3.30756	3.40459	2.38773	2.95273	2.89546	2.97086	2.54374
BnaC01g02130D	BnbZIP41d	3.0978	2.34847	2.5715	2.41333	2.49279	2.78521	2.69082	2.71962	2.69439	2.08459	1.91186	3.407	2.9942	3.24536	3.4894	3.75661	2.23004	2.19927	2.71541	2.8156	3.0651	3.12095	2.5193	3.0437	2.57887	3.97038	2.71293	1.87934	3.15658	2.91196	3.27995	3.15975	3.02046	3.47882	3.55242	3.63622	3.268	1.74965	2.48666	2.85962	3.14822	3.22541
BnaCnng01910D	BnbZIP54b	1.86487	1.52039	2.22525	1.64958	1.36736	1.73109	0.00235688	-0.213266	0.727637	0.450322	1.1623	1.44478	1.45517	1.43569	2.0346	2.5585	1.83052	1.40036	2.09759	2.08206	2.68186	2.29893	2.08355	2.03054	0.995524	1.59897	1.70928	1.54527	0.632859	0.175498	0.677293	1.01879	-0.0774078	1.92278	0.434433	0.454362	-0.046401	1.21534	0.854275	0.259482	0.3349	0.559022
BnaA09g00170D	BnbZIP54a	4.25926	3.57832	4.30674	3.97228	3.76045	3.4894	2.98905	2.5761	3.18926	3.07206	3.43315	3.85211	3.72806	3.79675	4.68694	4.82128	3.85053	3.89032	4.66624	4.71653	5.40983	4.85115	4.30276	4.67438	3.48056	3.96639	3.5872	3.09314	3.02481	3.09158	3.06884	3.70712	3.44209	4.08913	3.32791	2.63259	1.69468	3.79509	3.20468	2.79709	2.3326	3.14157
BnaC03g25660D	BnbZIP55c	-16.6096	-16.6096	-16.6096	-16.6096	-16.6096	-16.6096	-16.6096	-16.6096	-16.6096	-16.6096	-16.6096	-16.6096	-16.6096	-16.6096	-16.6096	-16.6096	-16.6096	-16.6096	-16.6096	-16.6096	-16.6096	-16.6096	-16.6096	-16.6096	-16.6096	-16.6096	-16.6096	-16.6096	-16.6096	-16.6096	-16.6096	-16.6096	-16.6096	-16.6096	-16.6096	-16.6096	-16.6096	-16.6096	-16.6096	-16.6096	-16.6096	-16.6096
BnaC04g01070D	BnbZIP55b	4.19682	3.51254	4.43381	3.35959	3.34181	3.27477	2.13474	1.67575	2.23415	2.43137	2.70032	3.38645	2.90746	2.7908	2.97168	2.41846	3.02176	2.75236	2.83499	2.46599	3.38176	3.78922	3.11738	2.4003	2.50868	3.48224	2.37116	2.65904	3.7383	5.19112	5.27155	4.3287	4.75916	3.31282	4.2276	4.63267	4.80307	1.71334	2.64073	2.21952	4.39116	4.52611
BnaA05g01520D	BnbZIP55a	2.91771	2.36802	3.44387	2.20734	2.12156	1.6467	0.890606	-0.238654	0.527391	2.2022	1.47924	2.49746	2.3775	2.16018	2.54706	2.1079	2.27193	2.52898	2.93102	1.83536	1.2102	2.05601	3.04381	2.57748	2.10276	3.0673	1.66396	2.06624	3.20431	4.76312	4.78837	3.26427	3.66108	3.30091	3.96499	3.70237	4.24453	1.90006	2.48214	0.993899	3.99802	4.32103
BnaA10g21200D	BnbZIP56b	1.48385	1.08993	1.18463	3.01728	3.44495	2.76821	4.04723	3.9811	3.55305	3.0371	4.11008	3.34903	5.90744	4.97324	6.3595	5.56586	4.81601	4.38045	6.1733	5.03642	3.42916	3.45563	6.55986	5.77943	4.22768	3.8335	1.34493	2.21958	3.43693	3.94829	3.50209	1.72789	1.86927	3.35223	3.04934	2.49237	2.59967	4.34295	5.1223	2.75046	5.41023	4.77537
BnaC09g45380D	BnbZIP56a	2.04878	1.42054	1.73332	3.23433	3.84931	3.34228	3.87166	4.37385	4.25414	3.00751	4.40551	3.9649	6.37576	5.64378	6.65199	5.89	4.93797	4.28044	6.39192	5.57622	4.02271	4.39936	6.86883	6.2259	4.56878	3.85338	1.63107	2.30639	3.39192	4.04403	4.24544	3.04652	2.78203	3.91564	4.10797	2.72606	3.1216	3.74328	5.00788	4.06263	5.20443	5.07661
BnaCnng20200D	BnbZIP56d	-0.871862	-1.95505	-0.91123	1.84815	2.64412	2.31349	3.02659	3.21568	2.00846	2.29605	3.20387	2.17118	3.86599	1.30417	5.16867	3.59756	4.69564	4.39897	5.3293	3.669	3.39226	3.16559	5.39597	4.50464	3.65644	2.9193	0.0828674	-0.192581	2.34181	1.19506	-1.28232	-0.0486278	1.99492	2.17719	0.861388	-0.421159	-1.48901	3.69178	3.74984	1.97058	3.43451	1.78446
BnaA02g00920D	BnbZIP56c	-1.43909	-1.00052	-0.935167	0.802266	0.765951	1.15697	0.0141774	2.11973	-0.126684	0.290311	1.84342	0.926147	1.09967	-1.08067	3.02317	1.66264	3.39972	3.14558	2.87926	1.31203	-0.211678	1.28348	3.00118	2.07635	2.7867	1.75038	0.871859	0.972178	1.78464	0.343499	-4.16527	-1.32302	-1.96309	1.49895	-0.176118	-3.51181	-0.754234	2.05849	1.44497	1.07684	0.285296	-1.00063
BnaA01g27940D	BnbZIP64c	-16.6096	-16.6096	-4.45931	-1.17473	0.821567	-2.95635	1.86563	1.49064	1.73431	0.00886906	2.96063	2.48035	4.07241	3.50543	5.06065	4.74175	3.53994	2.52616	4.5649	3.94983	2.56265	2.62511	4.74037	4.56035	2.31941	2.52633	-1.78747	-2.45459	-2.73715	-2.62964	-16.6096	-16.6096	-16.6096	-0.783479	-3.97927	2.66644	1.64224	1.57519	1.07255	-1.0571	2.07822	2.56251
BnaA03g34610D	BnbZIP64a	-5.2794	-16.6096	-4.96682	0.754178	1.68981	0.514935	5.18625	4.28405	3.87942	1.64801	4.27311	3.45241	4.63122	3.30591	4.62173	4.11459	3.59363	2.94977	3.47226	2.94703	-16.6096	0.919196	3.89469	3.26476	3.21329	3.06786	-1.95629	-4.63473	-1.59651	-1.49497	-5.01808	-2.76235	-3.236	-1.45546	-4.23493	1.45884	1.00645	3.5737	4.53761	3.26565	5.00975	4.52006
BnaA05g22650D	BnbZIP64b	-16.6096	-16.6096	-3.81649	0.919821	1.09815	0.33482	4.61836	3.70274	3.76832	1.4477	3.0294	2.60567	3.27097	2.6328	3.0798	2.59955	1.97211	1.74922	2.28909	1.35286	-1.61277	-0.0178406	2.28512	1.95579	3.21631	3.23502	-4.83724	-16.6096	-16.6096	-16.6096	-4.75366	-16.6096	-16.6096	-3.50881	-16.6096	-0.237057	-0.190507	2.67542	2.56738	0.0855198	3.78208	3.31037
BnaA04g23410D	BnbZIP18c	-3.87295	-1.46122	-1.94252	-0.796536	-5.22742	-2.3548	-3.02239	-3.5087	-4.65486	1.90129	-4.51682	-2.91342	-1.38532	-2.14648	-1.78708	-0.368969	-1.45588	-1.09747	3.32816	3.3862	5.78393	6.09171	-2.09266	-0.395057	-1.20401	-2.91583	-1.20015	-1.24316	0.44916	0.0346897	-0.326821	0.850715	0.842802	-1.13436	-0.966507	-16.6096	-16.6096	-1.77815	-16.6096	-5.00333	-16.6096	-16.6096
BnaA05g01800D	BnbZIP18a	-3.70002	-3.54034	-2.19636	-2.3501	-3.2042	-1.92043	0.718693	0.0917222	-0.493559	1.67757	-0.194214	-0.495965	-0.607001	-1.20149	2.04556	1.78491	-1.20813	-0.787667	2.76017	2.44723	5.12849	5.1456	-0.773617	-0.130482	-1.54092	-1.12865	-2.98514	1.26107	1.08216	-0.315018	-1.78417	-2.48153	-1.38075	0.225529	0.157057	-5.52774	-16.6096	-2.53688	-0.972918	-0.702401	-2.31552	-3.47379
BnaC04g01480D	BnbZIP18b	-16.6096	-4.77056	-1.99941	-2.09345	-1.70855	-2.67773	0.441096	-0.702586	-0.372947	0.657704	-3.80533	-2.47046	-16.6096	-2.47303	0.704128	0.178275	-1.47236	-1.83807	2.77767	2.70036	5.42941	5.6479	-3.7804	-1.67165	-2.94108	-4.98442	-5.64506	0.200912	-0.21873	-1.11202	-2.77501	-2.29863	-1.76062	-0.730613	-0.950086	-16.6096	-16.6096	-3.45303	-1.40127	-1.60701	-2.71533	-4.2991
BnaC04g47290D	BnbZIP18d	-4.04201	-2.87556	-2.48302	-3.85851	-5.10393	-16.6096	-3.16357	-3.68093	-1.27825	1.13991	-3.18023	-16.6096	-16.6096	-3.2696	-0.518008	0.40957	-0.382541	-0.651195	1.94662	2.02334	4.277	4.80923	-2.3308	-0.963228	-0.278059	0.0932126	-1.14628	0.748839	-0.591223	0.396395	-0.791057	-0.344437	-0.324874	-0.375755	-1.6682	-16.6096	-16.6096	-0.968863	-2.94422	-5.18589	-16.6096	-4.1688
BnaC03g60240D	BnbZIP29c	2.45756	2.41526	3.04394	1.74117	1.88579	1.38062	1.69317	1.68041	1.49707	1.669	1.19392	1.81962	1.01207	1.22963	0.995115	1.18264	1.68709	1.98212	-0.473691	0.459154	-0.15102	0.358092	0.119575	0.568803	2.15536	2.43344	1.88978	1.14995	2.32699	1.38419	0.949814	1.44123	0.914817	2.81464	2.52096	1.3448	1.70489	1.77399	1.92653	2.30197	1.3622	0.605788
BnaC07g47540D	BnbZIP29b	2.83738	3.04311	3.19681	2.22109	1.8686	2.2191	2.82163	2.75907	2.4973	1.72724	2.14057	2.23216	2.20167	1.49459	2.2692	2.15409	2.18803	2.15027	2.3515	1.92918	1.98722	2.43954	2.47534	2.22309	2.33128	2.23679	2.474	2.3595	2.55599	3.46743	1.38347	1.22807	1.9503	2.86911	2.74938	0.791627	0.897496	2.50929	2.55805	2.37737	1.67446	1.68533
BnaA06g37290D	BnbZIP29a	3.7739	4.08568	4.51557	2.34227	1.94875	2.28735	2.2766	1.95549	1.66483	2.09889	1.05478	1.98067	0.285319	0.126973	-0.939286	-1.90724	2.55079	2.54607	0.271252	0.0300041	-0.713119	0.0657164	1.06248	1.05701	2.70946	2.69079	3.03778	2.6691	2.8027	3.15285	2.28455	3.08789	3.04914	2.49739	2.45204	1.72664	0.98553	2.75725	2.20016	1.75629	0.649818	0.628699
BnaA08g16860D	BnbZIP29d	0.513006	2.05203	2.08315	-1.09996	-0.9733	0.284526	0.444201	0.52911	-1.55547	-0.413733	-1.07303	-1.95353	-2.03965	-2.89106	-4.29431	-5.1045	0.638018	0.409353	-16.6096	-4.21191	-16.6096	-16.6096	-5.21586	-5.27065	0.935803	0.87316	-0.603564	0.562865	-0.432909	-0.469295	-1.43886	-1.98287	-1.01809	-2.13025	-3.08378	-6.05191	-16.6096	0.658533	-0.23957	-2.28917	-16.6096	-4.96275
BnaC04g33670D	BnbZIP30b	3.15955	3.14611	3.24075	2.81288	2.71979	2.94073	3.74221	3.80984	3.46588	2.65057	3.11485	2.77949	2.88884	2.7797	3.19244	3.16357	3.05292	2.97734	2.40962	2.49887	0.486817	1.7253	2.92518	2.76214	2.67687	2.86707	3.6509	3.39631	2.44048	3.21456	3.74826	3.91912	3.99277	2.51195	2.87748	3.06126	3.25718	3.0307	3.53163	3.16584	3.50673	3.75053
BnaA04g12020D	BnbZIP30a	2.95621	3.05999	3.2266	2.36276	2.43444	2.57469	4.03303	3.62824	3.80237	2.5834	3.16128	2.97069	3.04908	3.03041	3.43498	3.59022	3.02972	3.05846	2.40987	2.71935	1.32259	2.13288	3.03172	2.92542	2.5411	2.88269	3.67014	3.36333	2.77649	3.09564	3.97026	4.26287	4.27413	2.76412	3.07216	3.22362	3.4703	3.11787	3.30549	3.24386	3.12066	3.54796
BnaA08g04710D	BnbZIP51c	-2.84397	-2.91279	-3.72491	-2.39659	-2.02042	-1.63566	-0.580322	-0.665487	-0.107265	-1.0775	-1.61506	-1.68696	-0.386583	-0.406075	-0.93362	-1.42147	-1.10241	-2.36965	-0.963848	-0.686585	-1.31988	-1.12311	-0.996452	-1.60598	-1.35037	-3.17481	-2.51294	-3.53306	-1.54212	-0.622696	-0.7272	0.00536046	-0.143711	-0.821276	-0.541823	-0.881918	-0.534638	-2.20343	-1.3578	-1.79286	-0.0129251	-0.433489
BnaA10g04020D	BnbZIP69d	2.09787	2.40859	2.83783	2.2211	2.31862	2.61261	1.67288	1.76221	1.88495	2.45585	2.63802	3.40253	2.01293	2.58566	3.44461	3.61532	3.17948	2.91888	3.3276	3.37216	3.90057	3.50273	3.29302	4.05246	3.30117	4.14762	2.12633	2.05747	1.45006	1.83454	1.91042	2.09553	1.12825	1.73218	1.75555	1.84935	2.32928	1.79685	1.14844	0.963367	1.27194	1.84239
BnaC05g51490D	BnbZIP51a	5.51379	5.10337	5.05853	4.72504	4.76716	5.06957	4.12699	4.50609	4.45966	4.02801	4.11076	4.2421	4.85981	4.79326	5.29103	5.15872	4.55883	4.2336	4.56373	4.37369	4.67384	4.09173	4.84928	4.63654	4.09316	3.82652	4.77685	5.26994	4.41304	5.1823	5.41142	4.98604	4.65453	5.02745	5.44126	5.37796	5.95793	4.19675	4.54024	4.61628	5.33921	5.37531
BnaC08g05560D	BnbZIP51b	0.722706	0.772882	0.263533	1.22386	1.21413	1.43016	1.54449	1.51732	1.60365	0.925635	1.05092	1.23912	1.47849	2.27425	2.39724	2.0204	1.07623	0.341963	1.85181	1.83306	0.320585	0.799697	1.976	1.97361	0.783335	0.11802	0.275138	0.0318751	0.191935	0.702507	0.83165	0.0477366	1.04295	0.992805	1.28925	1.58238	1.38082	-0.50639	0.923457	0.347456	1.90543	1.20392
BnaC08g01910D	BnbZIP52d	1.87336	2.1598	2.59507	2.41403	2.69981	2.32091	2.32644	2.03325	1.73445	2.8939	3.36179	3.41055	2.21913	1.9686	2.63707	3.03874	2.49545	2.25631	2.77116	2.54848	3.59735	3.56651	2.28419	2.59299	2.30024	3.14484	1.81836	2.23046	0.780146	1.30196	-2.13492	-0.914834	-1.36488	0.657837	1.61845	1.75901	0.650048	2.61783	2.72128	2.36653	1.64062	1.86002
BnaC08g44990D	BnbZIP52a	-16.6096	-16.6096	-16.6096	-16.6096	-16.6096	-16.6096	-16.6096	-16.6096	-16.6096	-5.21034	-16.6096	-16.6096	-16.6096	-16.6096	-16.6096	-16.6096	-16.6096	-5.25278	-16.6096	-4.38371	-1.57394	-16.6096	-16.6096	-16.6096	-16.6096	-16.6096	-3.14449	-2.28373	-16.6096	-16.6096	-16.6096	-16.6096	-16.6096	-16.6096	-16.6096	-16.6096	-16.6096	-16.6096	-16.6096	-16.6096	-16.6096	-16.6096
BnaA08g28740D	BnbZIP52c	1.12544	1.59806	2.0183	0.773393	0.957276	0.859469	1.04082	-0.569367	-0.641633	2.38041	2.39118	2.37968	-0.398962	-0.715688	1.8489	1.86302	2.46352	1.8157	1.87842	1.62328	2.72143	2.99963	1.79198	1.8805	2.34404	2.79853	0.343783	0.131196	-0.948224	-1.30469	-1.83662	-1.37507	-3.84583	-1.24584	-0.344936	0.536744	-0.229502	2.32249	1.1514	0.507901	-0.49801	-0.224919
BnaA09g49720D	BnbZIP52b	2.85429	2.94899	2.85416	3.8769	3.48873	2.79778	0.813266	0.345232	0.0301249	3.19508	2.03152	2.16587	-0.845388	-1.37833	0.519748	1.14834	2.22552	2.2039	1.87775	1.74668	3.31778	3.83361	1.14966	1.48763	2.15976	2.95021	2.24126	2.75288	1.19692	-0.43437	-2.57993	-2.70884	-4.01349	0.824039	0.437499	0.217826	-0.156309	3.07697	2.2184	1.64774	0.154376	0.134366
BnaCnng30720D	BnbZIP59a	3.856	3.69374	3.82174	3.77772	3.744	3.47712	3.62612	3.46614	3.4294	3.68888	3.37907	3.47809	2.96638	3.49704	3.39758	3.66134	3.91232	3.79061	3.04993	3.74554	1.35998	2.73791	3.56791	3.80009	3.65785	3.83078	3.55596	3.36743	3.53528	3.86772	2.81703	1.98127	2.11389	3.90472	3.83637	3.6283	2.85242	3.52018	3.30524	3.29738	3.57603	3.38918
BnaA04g18340D	BnbZIP59d	2.34987	2.40015	2.34744	2.17112	1.82944	1.8367	1.91016	1.5821	1.91877	1.8377	1.74411	2.40651	2.0045	2.30418	2.75522	3.06004	1.42354	1.76861	2.72048	2.67671	0.975926	1.69075	2.61915	3.2333	1.51948	2.49625	2.68005	1.67296	1.71546	1.83734	0.761759	0.227421	0.444582	2.4952	2.45009	2.76361	2.78239	1.4845	1.64342	1.62228	1.95906	2.24038
BnaA05g11370D	BnbZIP59b	2.84625	2.82557	3.05032	2.68848	2.5503	2.56684	2.88297	2.50187	2.57997	2.86595	2.41698	3.1705	2.36019	2.6259	2.84424	2.9652	2.72884	2.84163	2.31863	2.77662	1.92003	1.85796	2.74653	3.23145	2.86528	3.74378	2.72564	2.15912	2.70719	2.37943	1.02059	0.531833	0.996685	3.12468	2.66683	3.01905	2.27878	2.39625	2.26222	1.99782	2.2523	2.71615
BnaA08g28440D	BnbZIP69c	1.89479	1.44659	1.64595	1.30227	1.48034	1.19234	0.907344	1.19514	1.05695	1.47167	1.26289	1.88918	1.4718	0.754007	1.89508	1.65923	2.309	2.0756	1.44688	1.5204	1.02886	0.99847	2.09105	2.01762	2.3757	2.7391	2.10984	2.06624	1.632	2.07707	1.25467	1.39996	0.860192	1.57492	1.86175	1.58613	2.07703	1.66998	1.25573	1.19585	1.99657	1.84515
BnaC04g42420D	BnbZIP59c	2.69442	2.80702	3.4405	3.11501	3.04768	3.26759	2.45841	2.63262	2.7607	3.19586	2.87813	4.02389	2.8273	3.81562	4.0972	4.28228	2.54246	2.53138	4.24592	4.06718	3.63379	3.65198	3.92813	5.19984	2.45385	3.90618	2.95956	2.61592	2.35746	2.68256	1.75785	1.69279	1.64901	3.56908	3.88894	3.72176	3.74892	2.22054	2.64932	2.58729	2.83638	3.001
BnaC05g04130D	BnbZIP69b	2.71701	2.87269	3.16742	2.68298	2.93253	3.13967	2.58571	2.79779	2.81925	3.22831	2.87517	3.85982	3.05773	3.51756	3.43895	3.24333	3.47919	3.224	3.19313	3.09839	3.74635	3.23365	3.32079	3.81883	3.73684	5.07013	2.75642	2.81462	2.33302	2.8398	3.03222	2.9919	2.08731	2.26074	2.55075	3.0456	2.8384	2.63194	2.22806	2.5716	2.39893	2.66853
BnaC08g01660D	BnbZIP69a	-0.930653	-0.213505	-0.506753	-0.675907	-0.981349	-0.499369	-3.51124	-2.37319	-2.37513	-0.60427	-0.645802	-0.188476	-2.74288	-3.1427	-3.04616	-2.99883	-0.808202	-0.5346	-4.59648	-1.37772	-2.68464	-2.85132	-2.44137	-4.09096	-0.281514	-0.653535	1.0946	-1.56374	-1.38174	-0.370551	0.430342	1.41745	0.943006	-1.19738	-1.92694	-3.24653	-1.34996	-2.15926	-2.85958	-1.88696	0.283898	-0.620089
BnaA09g03330D	BnbZIP1a	-4.08587	-16.6096	-0.480937	-1.2083	-3.8191	-16.6096	-16.6096	-16.6096	-1.0894	-2.38614	-16.6096	-16.6096	0.398973	1.06386	1.50668	2.51015	-1.8455	-2.01854	4.20501	4.32618	4.03104	3.3638	4.67886	4.49986	-16.6096	-1.69825	-2.94673	-16.6096	-16.6096	-16.6096	1.83956	3.91524	2.36985	-2.95141	-2.29835	1.3439	2.43166	-3.87387	-3.3306	-16.6096	-16.6096	0.551117
BnaC07g27220D	BnbZIP1b	4.22719	2.79283	4.11953	3.87017	3.9801	4.73692	-0.36413	2.06672	2.26417	0.997036	0.990229	3.49943	0.796156	3.43015	2.96448	3.60345	-1.04321	-0.439655	-2.71162	1.72953	-16.6096	-0.029971	1.07522	1.92897	-0.283818	3.58999	-3.96434	-16.6096	-16.6096	-0.906553	1.06468	0.465675	-16.6096	-1.5317	-0.973866	1.03365	0.699036	1.22473	3.34461	3.96952	0.278782	1.88415
BnaC09g02690D	BnbZIP1c	5.25351	5.14856	5.17111	5.70089	5.6012	5.66365	4.55186	4.38384	4.23981	6.41844	4.73039	4.61386	4.33245	3.70521	4.98125	4.72901	4.93792	5.0324	4.84959	4.38863	3.67304	4.44705	4.98362	4.85413	5.69189	5.43727	5.59233	6.15029	6.12098	4.83631	2.16296	1.26518	1.39928	5.24395	4.44223	2.14914	2.34014	5.55542	5.93834	4.13002	2.71977	3.04693
BnaA06g29500D	BnbZIP1d	3.74505	1.30054	2.40825	3.79418	3.6909	4.65029	-0.415993	-2.08563	-0.207131	-1.96031	0.0863966	1.8938	-2.48855	-0.100076	0.815869	0.371441	-3.90984	-1.15517	-16.6096	-1.06238	-1.39563	-1.57949	-1.50252	-1.98191	-0.753402	2.28432	-4.5124	-16.6096	-16.6096	-3.50674	3.0319	4.37665	2.78582	-2.51755	-1.24115	-2.15482	-1.20194	-0.0464124	0.0497876	2.91527	-0.646973	0.805623
BnaA07g01890D	BnbZIP2a	4.4149	4.35748	4.52111	5.18861	5.25496	5.79603	6.64599	6.52161	6.85231	5.2836	6.04621	5.78968	7.49227	7.52442	7.18794	7.19171	5.11695	4.59152	5.75689	5.75877	5.97126	6.21845	6.24844	5.95802	4.85351	4.17312	3.58649	3.62435	3.64166	3.13307	0.256041	-0.695448	-1.16163	3.94177	3.76407	4.86533	3.48633	4.5621	5.42735	5.34153	5.44375	4.98303
BnaC06g01290D	BnbZIP2b	5.46163	4.05116	4.17098	4.2659	4.35109	5.39951	1.84989	1.78797	1.52726	3.94865	4.139	3.77454	2.10521	1.3761	3.08673	2.59778	3.83519	3.04663	2.32635	2.05725	2.9649	1.95263	2.06923	1.99151	3.57002	3.57054	4.50459	4.36415	1.56946	2.61733	1.44069	0.138847	-16.6096	3.45942	3.89664	4.44175	3.53789	3.59556	2.93059	3.41614	2.09976	0.761115
BnaA09g09500D	BnbZIP2c	7.03668	6.04472	6.20743	7.56635	7.29992	7.61639	6.30885	6.43513	6.74936	6.32696	5.74694	6.344	7.84124	8.16586	8.23604	8.30983	5.98429	5.53776	6.22142	6.54226	5.09817	5.40103	6.95362	6.79365	4.97452	4.70859	4.57638	3.89641	4.50519	3.93225	4.64979	5.18656	4.3572	4.93021	4.39004	6.47239	5.16142	5.53922	5.68342	6.39928	5.22632	5.51617
BnaA06g25370D	BnbZIP2d	5.4073	4.56901	4.66024	4.67095	4.90514	5.80115	2.73538	3.29279	2.81947	4.64998	4.89747	4.71767	3.54675	3.90162	4.34933	4.53383	4.18392	3.49063	2.93541	3.28609	4.84078	5.5622	2.58627	2.89325	4.57353	4.79715	4.17236	3.59981	3.14598	3.28387	1.18594	-0.839645	-0.47634	4.7674	4.37933	6.22494	5.59009	3.98128	3.53433	4.53734	3.8503	3.54535
BnaA02g02830D	BnbZIP3a	-2.28079	0.801759	2.4013	-0.330043	0.628112	-0.836272	3.09099	2.39836	3.09688	-16.6096	-3.70861	-3.68097	-1.10957	2.99678	-2.00453	-0.352501	-4.08648	-4.18784	-2.90978	2.04855	-16.6096	-0.624688	0.59348	2.06899	-4.50593	-16.6096	-16.6096	-3.98159	-16.6096	-16.6096	-4.04603	-16.6096	-16.6096	-16.6096	-3.9754	-1.2945	-3.5501	-4.5228	-0.545691	2.00661	-0.881842	0.0658342
BnaC02g06270D	BnbZIP3b	-0.628592	2.08007	3.79246	-0.415591	-1.40632	-16.6096	1.72108	1.50295	2.3742	-16.6096	-3.80638	-1.9953	0.312628	2.39598	-16.6096	-16.6096	-2.59687	-16.6096	-16.6096	1.54711	-16.6096	-1.44062	-1.43924	1.66436	-16.6096	-16.6096	-16.6096	-16.6096	-1.17188	-3.30137	-4.25344	-16.6096	-16.6096	-1.07721	-2.52378	-16.6096	-16.6096	-2.7465	-3.71494	0.15643	-16.6096	-0.110308
BnaC09g42010D	BnbZIP3c	2.34468	1.85723	1.78926	0.709771	1.25143	0.636135	-16.6096	-16.6096	-16.6096	-3.88933	1.59656	-0.779775	-16.6096	-16.6096	-0.231959	-0.753163	-1.41357	-16.6096	-3.04761	0.517385	-0.295128	-0.322054	0.0524263	0.963257	-16.6096	-16.6096	-16.6096	-16.6096	-2.43141	-16.6096	-16.6096	-16.6096	-16.6096	-16.6096	-16.6096	-16.6096	-16.6096	-16.6096	-16.6096	-2.8944	-16.6096	-16.6096
BnaC03g07400D	BnbZIP3d	-3.46475	-1.98977	-4.2603	-2.6881	-2.6029	-16.6096	-16.6096	-16.6096	-16.6096	-16.6096	-16.6096	-2.47363	-1.55328	0.443209	-16.6096	-0.811131	-16.6096	-16.6096	-16.6096	-0.966221	-16.6096	-16.6096	-0.0556318	-1.19139	-16.6096	-0.548893	-16.6096	-16.6096	-16.6096	-16.6096	-16.6096	-16.6096	-16.6096	-2.0422	-16.6096	-16.6096	-2.30264	-4.29151	-16.6096	-3.66753	-2.21078	-16.6096
BnaA10g18440D	BnbZIP3e	1.43919	2.41793	1.62643	-0.157773	0.690006	0.649744	-2.90868	-2.36833	-1.80201	-3.65909	1.04651	0.4821	-16.6096	-16.6096	-1.63026	-0.49538	0.225933	-1.14785	-16.6096	-3.22752	-1.18233	0.827061	0.0594951	0.248996	-1.09711	-0.64921	-1.77951	-16.6096	-16.6096	-16.6096	-16.6096	-16.6096	-16.6096	-16.6096	-16.6096	-16.6096	-16.6096	-4.22843	-16.6096	-1.5121	-16.6096	-16.6096
BnaC03g07230D	BnbZIP3f	-16.6096	-16.6096	-16.6096	-16.6096	-16.6096	-16.6096	-16.6096	-16.6096	-16.6096	-16.6096	-16.6096	-16.6096	-16.6096	-16.6096	-16.6096	-16.6096	-16.6096	-16.6096	-16.6096	-16.6096	-16.6096	-16.6096	-16.6096	-16.6096	-16.6096	-16.6096	-16.6096	-16.6096	-16.6096	-16.6096	-16.6096	-16.6096	-16.6096	-16.6096	-16.6096	-16.6096	-16.6096	-16.6096	-16.6096	-16.6096	-16.6096	-16.6096
BnaA03g05670D	BnbZIP3g	-16.6096	-16.6096	-3.30206	-16.6096	-16.6096	-16.6096	-16.6096	-16.6096	-16.6096	-16.6096	-16.6096	-16.6096	-16.6096	-16.6096	-16.6096	-16.6096	-16.6096	-16.6096	-16.6096	-2.3221	-16.6096	-2.48303	-1.94364	-16.6096	-16.6096	-1.75681	-16.6096	-16.6096	-16.6096	-16.6096	-16.6096	-16.6096	-16.6096	-16.6096	-16.6096	-16.6096	-16.6096	-16.6096	-16.6096	-16.6096	-16.6096	-16.6096
BnaC09g15210D	BnbZIP4a	-16.6096	-3.57121	-2.28962	-16.6096	-16.6096	-16.6096	-16.6096	-16.6096	-16.6096	-16.6096	-16.6096	-16.6096	-16.6096	-16.6096	-16.6096	-16.6096	-16.6096	-16.6096	-16.6096	-16.6096	-16.6096	-16.6096	-16.6096	-16.6096	-16.6096	-16.6096	-16.6096	-16.6096	-16.6096	-16.6096	-3.84326	-16.6096	-16.6096	-1.38881	-16.6096	-1.68005	-2.94718	-16.6096	-16.6096	-16.6096	-16.6096	-16.6096
BnaC08g21370D	BnbZIP5a	2.11419	2.32884	1.87485	2.23364	1.80432	4.06704	-16.6096	-16.6096	-0.394724	-2.74845	3.27614	2.51536	2.46772	2.14022	2.0991	1.57986	0.381989	-1.10082	0.73031	0.885941	-1.48769	-0.75521	0.92448	1.48966	-1.5167	-1.28337	-4.25567	-3.70204	-3.3338	-2.2298	-3.78115	-16.6096	-16.6096	0.368977	-16.6096	0.864604	-0.223854	-1.80567	-1.32074	0.400602	-2.37307	-1.90043
BnaC01g01320D	BnbZIP7a	1.06828	0.69663	1.98105	1.55351	0.587375	1.67732	-0.899566	-1.38879	-1.18878	-0.415914	-0.194774	1.20719	-0.62399	0.458786	0.347972	0.371634	-1.26382	-0.397423	0.920686	0.333069	-16.6096	-0.0936635	1.50056	1.19534	-0.320563	0.954301	0.850663	-1.44412	-1.94323	-3.78198	-16.6096	-4.0753	-16.6096	-1.00045	-0.090465	3.57492	2.83824	2.41707	0.468766	-0.572395	-3.11037	-0.215116
BnaC07g46750D	BnbZIP7b	-1.22369	-1.21231	-0.778612	0.462037	-0.413773	-1.57158	-2.54155	-1.22756	-4.3046	-1.02228	-0.328967	-0.347493	-3.80784	-2.7832	-1.13452	-0.68071	-1.37355	-2.14316	0.309268	-0.931823	-2.10713	-1.38245	-0.0397723	-0.560963	-0.793384	-0.157461	-1.29143	-0.861417	-1.05294	-1.8143	-16.6096	-16.6096	-16.6096	1.07833	-1.22234	-2.05503	-1.05986	0.403827	-1.74344	-4.58125	-16.6096	-2.12147
BnaA01g00310D	BnbZIP7c	2.84013	2.18338	3.02452	3.00743	2.54154	2.3113	0.220691	-0.352705	0.591713	1.69328	1.6327	2.17338	1.92156	2.62455	2.55902	2.13234	1.2364	1.05915	3.10188	2.09009	2.03173	0.603734	3.41752	2.96517	1.42181	2.19298	2.08321	0.0993471	1.23595	1.91608	-1.27026	-2.61162	-16.6096	3.33023	3.25051	5.18389	4.63972	4.14635	1.81985	0.977144	0.477356	2.08214
BnaA03g54260D	BnbZIP7d	-0.350285	-0.34139	0.118643	1.24558	0.630089	-0.541897	-3.47983	-1.00518	-4.27445	-0.271117	0.451857	0.413529	-0.527055	-1.75734	0.716324	0.747744	-0.901916	-1.90479	1.15366	0.784985	0.931498	0.905584	1.18781	0.771733	-0.3282	0.377785	-1.81395	-1.9712	-0.511718	-0.802331	-2.81165	-16.6096	-16.6096	1.01631	0.285225	-1.0073	0.424481	0.748146	-3.1904	-2.69366	-16.6096	-1.59697
BnaC02g18730D	BnbZIP8a	-0.549145	-16.6096	-1.61672	-16.6096	-16.6096	-16.6096	-16.6096	-16.6096	-16.6096	-16.6096	-16.6096	-16.6096	-16.6096	-16.6096	-16.6096	-16.6096	-16.6096	-16.6096	-16.6096	-16.6096	-16.6096	-16.6096	-16.6096	-16.6096	-16.6096	-16.6096	-16.6096	-16.6096	-16.6096	-16.6096	-16.6096	-16.6096	-16.6096	-16.6096	-16.6096	-16.6096	-16.6096	-16.6096	-16.6096	-16.6096	-16.6096	-16.6096
BnaC03g65930D	BnbZIP11d	2.0927	2.78347	1.38131	2.64682	3.78961	3.5719	2.54098	3.70734	2.80381	2.71253	3.37158	2.67577	4.79422	4.46448	3.52099	3.12807	3.93463	2.62268	1.53069	2.27493	2.77377	1.14069	3.16163	3.31938	2.11227	1.09562	3.23197	3.10876	4.49882	3.37786	1.63771	0.0379536	1.06606	6.44153	3.71756	4.58861	3.80359	2.29492	1.72139	4.0446	3.78568	3.2491
BnaC07g45120D	BnbZIP11a	4.73579	4.3947	4.08005	4.14679	4.27088	4.37184	2.96148	3.81905	3.21259	3.93186	1.52702	1.6669	5.10248	5.17638	6.32984	6.35705	3.92877	3.53939	6.39105	5.9065	4.03002	5.03751	6.38344	6.26067	3.71774	0.950774	3.52084	4.19323	4.41286	2.6985	0.318785	-4.29701	-3.04863	4.93641	4.33838	5.86231	4.8055	3.01854	1.84507	2.7405	3.05718	2.616
BnaA01g02570D	BnbZIP11c	9.02086	7.38012	7.41082	6.45792	6.47396	7.54777	2.4007	3.67849	4.77664	5.89718	5.26044	5.41078	8.0366	8.11633	8.23576	8.54469	5.62912	5.36562	7.68975	7.58085	6.04654	6.40445	8.11107	7.93103	3.88429	3.30906	4.60637	3.77818	5.83619	4.92523	2.36203	0.758691	2.84035	6.26841	5.50594	7.30594	6.41489	5.73486	5.68982	6.14681	6.04781	6.51628
BnaA03g52920D	BnbZIP11b	6.60478	5.43128	4.80258	5.62135	5.98234	5.64586	3.22855	3.81997	4.95714	5.6383	7.05212	6.59105	8.43808	8.20315	8.73241	8.86575	6.33545	5.59603	8.15042	7.98394	8.04891	7.80598	8.42009	8.19506	4.39008	2.80804	5.92826	6.83441	4.78629	3.57872	1.51468	-1.26428	-0.00985981	5.56341	5.00299	6.95659	6.3765	5.55005	5.77147	4.91753	5.80665	5.83043
BnaA10g13430D	BnbZIP11e	-16.6096	-16.6096	-16.6096	-16.6096	-16.6096	-16.6096	-16.6096	-16.6096	-16.6096	-16.6096	-16.6096	-16.6096	-16.6096	-16.6096	-16.6096	-16.6096	-16.6096	-16.6096	-16.6096	-16.6096	-16.6096	-16.6096	-16.6096	-16.6096	-16.6096	-16.6096	-16.6096	-16.6096	-16.6096	-16.6096	-16.6096	-16.6096	-16.6096	-16.6096	-16.6096	-16.6096	-16.6096	-16.6096	-16.6096	-16.6096	-16.6096	-16.6096
BnaC02g38190D	BnbZIP42c	-0.493839	-2.14871	-2.03349	1.42134	1.27277	1.92683	-2.79805	-16.6096	-2.85039	-0.646353	-1.36481	-16.6096	-16.6096	-3.10951	-16.6096	-16.6096	-2.73372	-3.88855	-16.6096	-16.6096	-16.6096	-16.6096	-1.71769	-16.6096	1.27154	1.38727	-2.7685	-3.58903	-16.6096	-16.6096	-16.6096	-3.55582	-16.6096	-16.6096	-3.57139	0.32612	0.665011	-0.729664	-1.53573	-1.0421	1.94872	-1.08584
BnaC07g26080D	BnbZIP42b	0.918672	-0.442432	-0.317222	2.84846	2.54807	3.55701	-16.6096	-16.6096	-16.6096	-3.79334	3.80853	3.49621	-0.401303	-1.05272	-1.5752	-1.93611	-0.823806	-1.24601	-0.114508	0.371939	-16.6096	-2.28347	2.21671	1.29541	0.855186	3.23949	-3.75661	-16.6096	-0.47408	-16.6096	-16.6096	-2.53856	-16.6096	1.15494	-1.97897	-0.872274	1.27461	-1.04177	-3.5104	-1.52793	1.31197	0.308955
BnaA06g39730D	BnbZIP42a	-0.0105623	-1.62672	-1.19647	2.34511	2.36091	2.95918	-16.6096	-16.6096	-16.6096	-1.61212	-2.47703	0.628344	-3.09987	-2.99976	-16.6096	-16.6096	-0.526361	-2.18764	-16.6096	-3.04476	-16.6096	-1.27924	-1.1561	-2.14098	0.655993	2.78151	-16.6096	-16.6096	-0.998327	-16.6096	-16.6096	-16.6096	-2.22929	0.404593	-2.55593	-1.122	-0.29514	-1.69495	-16.6096	-3.51447	2.10888	0.314383
BnaA07g21710D	BnbZIP44d	8.17646	7.21325	7.17371	6.85293	6.79586	7.14448	5.06166	5.58259	4.6205	7.01174	5.62689	4.78547	4.76088	4.36075	6.68089	6.29436	6.84894	6.483	6.52821	6.57445	7.41247	6.97274	7.04901	6.59788	5.07544	3.96988	7.52668	7.54335	7.0103	6.41089	2.92921	1.97353	2.33543	8.4446	7.34716	8.81541	7.37069	6.6888	6.01028	6.1706	4.61054	4.28198
BnaC06g22430D	BnbZIP44a	8.08902	6.95697	6.89953	7.15407	6.77336	7.15799	4.27239	4.86842	4.17095	6.40652	4.90531	4.52844	4.8711	4.70222	5.55669	5.48645	6.7304	6.23072	5.30636	6.03292	6.07844	5.8325	6.37913	6.25329	4.45714	3.33202	6.5192	6.62493	6.38038	6.12944	2.83087	2.11262	2.15693	8.14729	7.09091	7.57404	6.41272	5.38488	4.65499	4.73169	4.18838	4.50296
BnaCnng21800D	BnbZIP44c	4.96413	5.05396	5.01444	1.87126	3.75064	3.69486	4.23219	5.24853	4.56818	1.82171	3.14197	3.63946	1.31029	0.872194	-0.200661	-0.527479	1.95156	0.994355	-3.17061	-3.26392	-1.33305	-16.6096	-1.64906	-3.60875	2.15775	2.70478	-0.505711	2.99786	-0.80717	0.447161	-4.3667	-2.28748	-2.6129	0.753258	0.83512	2.56312	1.4342	1.97483	4.12582	3.52962	2.11128	2.19916
BnaA02g17180D	BnbZIP44b	3.18636	1.96809	0.657356	4.35055	5.85805	5.90979	-2.30634	-2.71022	-2.11141	3.89475	-16.6096	-16.6096	-16.6096	-16.6096	-16.6096	-3.35613	-1.71397	-1.60356	-3.30119	-3.38857	1.01678	-2.68048	-16.6096	-2.70646	-2.65694	-2.85812	1.68131	3.62669	3.23712	3.37767	1.45784	-4.01037	0.0677626	5.17294	4.40637	0.749221	0.716956	-1.00696	0.612928	-16.6096	-16.6096	-16.6096
BnaA02g27460D	BnbZIP48d	1.06192	-0.0454969	3.22107	1.58866	0.668928	1.29433	-16.6096	-3.21612	-2.51217	-2.78125	-2.27415	-0.746963	-16.6096	-16.6096	1.65231	2.28721	-0.553361	-1.04115	3.19142	3.19731	-16.6096	2.0846	3.00249	3.10636	-2.13691	-16.6096	-16.6096	-16.6096	-16.6096	-16.6096	-16.6096	-16.6096	-16.6096	-16.6096	-16.6096	-16.6096	-3.06449	-1.70487	-2.47497	-3.47219	-16.6096	-1.60749
BnaA06g33560D	BnbZIP48a	1.80218	-0.322917	3.82027	1.88094	1.82752	1.14539	-1.63877	-3.10507	-2.66895	-16.6096	3.22428	1.4012	0.315856	-0.868594	3.37336	2.4875	2.25863	0.619948	3.01406	2.58157	3.34631	2.30143	2.86361	2.22159	-2.47274	-16.6096	-16.6096	-16.6096	-16.6096	-16.6096	-16.6096	-16.6096	-16.6096	-16.6096	-16.6096	-1.60226	-2.94224	-2.30384	-16.6096	0.13082	-16.6096	-16.6096
BnaA09g19470D	BnbZIP48e	-3.59323	-3.18014	-3.90819	-1.68931	-16.6096	-16.6096	-16.6096	-16.6096	-16.6096	-16.6096	-16.6096	-16.6096	-16.6096	-16.6096	-16.6096	-3.19447	-16.6096	-16.6096	-16.6096	-16.6096	-16.6096	-2.20788	-3.21209	-16.6096	-16.6096	-16.6096	-16.6096	-16.6096	-16.6096	-16.6096	-16.6096	-16.6096	-16.6096	-16.6096	-2.47504	-16.6096	-16.6096	-16.6096	-16.6096	-16.6096	-16.6096	-16.6096
BnaC02g35400D	BnbZIP48c	-16.6096	-2.76326	0.0155176	-0.498302	-0.518943	0.30977	-16.6096	-16.6096	-3.5013	-16.6096	-16.6096	-16.6096	-16.6096	-16.6096	-16.6096	-16.6096	-16.6096	-3.72454	-16.6096	-16.6096	-16.6096	-16.6096	-16.6096	-16.6096	-16.6096	-3.50586	-16.6096	-3.55185	-2.27579	-16.6096	-3.98501	-16.6096	-16.6096	-16.6096	-3.17848	-16.6096	-16.6096	-16.6096	-16.6096	-0.917259	-16.6096	-1.62097
BnaC09g22200D	BnbZIP48f	-16.6096	-16.6096	-16.6096	-16.6096	-16.6096	-16.6096	-16.6096	-16.6096	-16.6096	-16.6096	-16.6096	-16.6096	-16.6096	-16.6096	-16.6096	-16.6096	-16.6096	-16.6096	-16.6096	-16.6096	-16.6096	-16.6096	-16.6096	-16.6096	-16.6096	-16.6096	-16.6096	-16.6096	-16.6096	-16.6096	-16.6096	-16.6096	-16.6096	-16.6096	-16.6096	-16.6096	-16.6096	-16.6096	-16.6096	-16.6096	-16.6096	-16.6096
BnaCnng73390D	BnbZIP48b	2.34836	-0.552769	4.10049	-0.277593	1.03904	1.81981	-0.693451	-2.10908	-0.408464	0.505932	4.32628	3.02009	3.60015	2.5926	4.26086	3.80654	1.59214	1.15468	5.42859	4.97828	5.55773	5.33433	4.95545	4.79727	-0.200887	-1.03296	-16.6096	2.67607	-16.6096	-16.6096	-16.6096	-16.6096	-16.6096	-3.61224	-16.6096	-16.6096	-16.6096	-0.0678244	0.13001	0.343262	-1.07777	-2.63238
BnaA07g19330D	BnbZIP53d	3.59441	3.01273	3.34493	2.73235	3.37447	3.89119	1.80985	2.16717	2.06575	3.53062	3.45746	3.7868	3.13355	2.84393	3.52921	3.50187	3.97736	3.34834	2.60428	3.06418	2.16692	3.24311	3.90297	3.93623	3.80711	4.08304	3.77098	3.49706	2.83258	2.78038	2.67296	1.44033	0.821261	3.02753	3.40626	4.65536	4.28401	3.05559	2.25947	3.60988	2.39456	3.18976
BnaA09g39870D	BnbZIP53b	4.896	4.97008	5.38888	5.39951	5.23084	5.40645	5.50356	5.38817	5.81087	4.28105	5.54915	5.98794	6.96649	6.37797	6.39668	6.25948	5.02271	4.98116	5.53917	5.29252	6.02753	5.23485	5.53933	5.40861	4.76575	5.49208	4.40661	4.42443	4.70591	3.84504	3.76192	3.10441	2.31806	4.81163	4.98835	6.60575	6.20743	4.21907	4.64298	5.73039	4.38138	5.14286
BnaC06g18530D	BnbZIP53c	4.55383	4.08626	4.28214	4.64012	4.73782	5.08103	3.43828	3.85307	3.89188	4.68656	5.07155	5.38294	5.8869	5.12948	5.6373	5.47815	4.74071	4.70377	5.51543	5.03481	5.74965	4.8108	6.21699	6.13966	4.75557	4.95424	4.75475	4.49566	4.15203	4.32175	4.81987	4.197	3.40807	4.68054	4.87035	5.772	5.72566	4.12639	4.34168	4.75418	4.60564	5.03537
BnaC08g32220D	BnbZIP53a	4.70656	4.88832	5.2514	5.25058	5.28805	5.42599	5.47617	5.2797	5.86948	4.68051	5.32156	6.02071	6.90875	6.22088	5.99796	6.09049	4.76832	4.97063	5.60518	4.95023	5.94589	5.27403	5.43474	5.42815	5.02382	5.32258	4.96482	5.09205	4.78737	4.04446	2.91711	2.36761	2.91088	5.15534	5.10464	6.84701	6.47856	4.2037	4.53413	6.01702	4.96666	5.28018
BnaC08g40240D	BnbZIP58d	2.19626	1.8059	3.32058	0.0595006	0.871837	1.00882	-16.6096	-16.6096	-16.6096	-3.60437	-16.6096	-3.36121	-16.6096	-16.6096	-16.6096	-2.82115	-16.6096	-16.6096	0.385498	1.09331	3.4038	2.11001	-1.41721	-0.0214236	-3.90937	-2.44442	-16.6096	-16.6096	-3.17709	-16.6096	-16.6096	-16.6096	-16.6096	-16.6096	-16.6096	-3.75416	-16.6096	-0.874792	-16.6096	-1.82052	-16.6096	-16.6096
BnaA02g20110D	BnbZIP58c	-16.6096	-16.6096	-16.6096	-16.6096	-16.6096	-16.6096	-16.6096	-16.6096	-16.6096	-16.6096	-16.6096	-16.6096	-16.6096	-16.6096	-16.6096	-16.6096	-16.6096	-16.6096	-16.6096	-16.6096	-16.6096	-16.6096	-16.6096	-16.6096	-16.6096	-16.6096	-16.6096	-16.6096	-16.6096	-16.6096	-16.6096	-16.6096	-16.6096	-16.6096	-16.6096	-16.6096	-16.6096	-16.6096	-16.6096	-16.6096	-16.6096	-16.6096
BnaA06g08590D	BnbZIP58b	-16.6096	-16.6096	-16.6096	-16.6096	-16.6096	-16.6096	-16.6096	-16.6096	-16.6096	-16.6096	-16.6096	-16.6096	-16.6096	-16.6096	-16.6096	-16.6096	-16.6096	-16.6096	-16.6096	-16.6096	-16.6096	-16.6096	-16.6096	-16.6096	-16.6096	-16.6096	-16.6096	-16.6096	-16.6096	-16.6096	-16.6096	-16.6096	-16.6096	-16.6096	-16.6096	-16.6096	-16.6096	-16.6096	-16.6096	-16.6096	-16.6096	-16.6096
BnaC01g30400D	BnbZIP58a	3.67499	2.54481	4.62321	0.289042	-0.00903498	0.54206	-16.6096	-16.6096	-16.6096	-16.6096	-16.6096	-3.50392	-16.6096	-16.6096	-16.6096	-16.6096	-16.6096	-16.6096	-16.6096	-16.6096	-16.6096	-16.6096	-16.6096	-3.69023	-16.6096	-16.6096	-16.6096	-16.6096	-16.6096	-16.6096	-16.6096	-3.77973	-16.6096	-16.6096	-16.6096	-16.6096	-16.6096	-16.6096	-16.6096	-16.6096	-16.6096	-16.6096
BnaC02g41810D	BnbZIP70d	-16.6096	-16.6096	-16.6096	-16.6096	-16.6096	-16.6096	-16.6096	-16.6096	-16.6096	-3.84349	-16.6096	-16.6096	-16.6096	-16.6096	-16.6096	-16.6096	-16.6096	-16.6096	-16.6096	-16.6096	-16.6096	-16.6096	-16.6096	-16.6096	-3.12458	-16.6096	-16.6096	1.12329	-0.533109	-16.6096	-16.6096	-16.6096	-2.26718	0.768875	-1.48424	-16.6096	-16.6096	-16.6096	-16.6096	-16.6096	-16.6096	-16.6096
BnaC09g05030D	BnbZIP70b	-16.6096	-16.6096	-16.6096	-16.6096	-16.6096	-16.6096	-16.6096	-16.6096	-4.11458	-16.6096	-4.09717	-4.03038	-0.355778	-0.438778	2.10626	3.42428	-2.6681	-4.38912	1.56895	2.34108	-16.6096	0.0718107	2.17471	2.12856	-16.6096	-16.6096	-1.32513	0.0278618	-0.0952292	-0.181405	-0.864974	-16.6096	-16.6096	1.08584	1.55723	-16.6096	-16.6096	-16.6096	-1.01443	-16.6096	-16.6096	-16.6096
BnaA03g39740D	BnbZIP70c	-2.83371	-16.6096	-16.6096	-0.96648	-2.90837	-16.6096	-16.6096	-16.6096	-16.6096	-2.76384	-16.6096	-16.6096	-16.6096	-16.6096	-16.6096	-16.6096	-16.6096	-16.6096	-16.6096	-16.6096	-16.6096	-16.6096	-16.6096	-16.6096	-16.6096	-16.6096	0.0283711	0.288811	0.0267576	-0.363987	0.820879	-2.49528	-2.42688	0.884614	1.46168	-3.01825	-3.26275	-16.6096	-0.289658	-16.6096	-16.6096	-16.6096
BnaA09g05450D	BnbZIP70a	-16.6096	-16.6096	-16.6096	-16.6096	-4.20326	-16.6096	-16.6096	-16.6096	-4.15236	-16.6096	-16.6096	-16.6096	-3.53854	-3.61736	-16.6096	-3.48756	-16.6096	-16.6096	-2.46839	-16.6096	-16.6096	-16.6096	-16.6096	-16.6096	-16.6096	-16.6096	-0.191872	-0.26161	-0.115118	0.889875	0.727351	-16.6096	-16.6096	1.47918	2.09529	-16.6096	-16.6096	-4.61741	-4.04463	-16.6096	-16.6096	-16.6096
BnaA08g04620D	BnbZIP60a	4.86752	4.70321	5.13051	4.99187	4.75473	4.96348	4.05234	4.01727	4.80673	4.69182	4.62997	5.28544	5.91675	6.08483	5.78516	5.67957	3.81831	3.72026	5.9969	6.06289	7.64391	6.84505	5.72752	5.79125	4.05897	4.89569	4.82549	5.11598	4.52049	4.4373	3.15923	2.36928	2.27637	5.26568	5.13709	6.93752	7.1888	3.52571	4.33575	4.69654	4.55271	5.56507
BnaC08g05600D	BnbZIP60b	3.56775	4.06653	4.42688	4.09765	3.82204	3.59142	3.60145	3.70582	3.67458	2.92564	3.94545	4.41632	4.72271	4.69517	4.74556	4.49373	2.81155	3.06561	5.09381	5.05515	6.62486	5.63449	4.6343	4.61144	2.70868	3.76636	3.95111	4.00055	3.69427	3.58002	2.43522	0.672751	1.13307	4.5312	4.02802	5.4675	6.36857	3.00688	3.83642	3.72528	4.12941	4.94488
BnaC07g48460D	BnbZIP62c	-16.6096	-16.6096	-16.6096	-16.6096	-16.6096	-16.6096	-16.6096	-16.6096	-16.6096	-16.6096	-16.6096	-16.6096	-16.6096	-16.6096	-16.6096	-16.6096	-16.6096	-16.6096	-16.6096	-16.6096	-16.6096	-16.6096	-16.6096	-16.6096	-16.6096	-16.6096	-16.6096	-16.6096	-16.6096	-16.6096	-16.6096	-16.6096	-16.6096	-16.6096	-16.6096	-16.6096	-16.6096	-16.6096	-16.6096	-16.6096	-16.6096	-16.6096
BnaA06g13700D	BnbZIP62a	0.467045	0.466961	0.594725	-0.562416	-0.0325635	0.777005	2.81952	1.72148	2.17315	-1.43601	0.782383	0.35078	1.85245	1.66317	1.65793	1.41784	0.688928	0.572288	4.23944	3.64356	6.12096	6.54095	1.46255	1.17598	0.653647	0.15595	-2.64328	-2.8752	-0.893829	1.40656	4.30063	4.87781	4.49053	-3.88367	-0.169285	-2.06997	-2.45333	0.993223	0.882416	-0.495016	1.10477	0.398285
BnaC05g15020D	BnbZIP62b	0.87012	0.961968	1.34671	1.00853	1.2	0.494057	3.16151	1.91314	2.66379	0.129238	1.31487	0.627387	1.24198	2.31134	1.27727	1.85676	0.948339	1.13804	4.14214	3.73331	6.27352	6.76866	1.89523	1.54866	1.09283	0.831156	-1.47976	-0.814799	-0.222167	2.31292	5.16451	5.14011	5.02529	-4.36559	-0.652267	-0.695467	-2.23617	1.44104	1.20037	-0.804324	0.644161	0.944289
BnaC09g48330D	BnbZIP72b	-2.63932	-1.82009	-16.6096	-3.30664	-1.94006	-16.6096	-16.6096	-16.6096	-16.6096	-16.6096	-2.24589	-1.80836	-0.376011	-1.30494	2.88027	2.33257	-16.6096	-3.00854	1.05841	1.43838	-16.6096	0.194938	1.17907	2.21561	-16.6096	-16.6096	1.49393	5.27649	-0.630643	-1.56007	-16.6096	-16.6096	-16.6096	0.195411	-0.182929	-1.255	-1.12645	-4.72818	-2.77846	-16.6096	-16.6096	-3.51396
BnaA10g23610D	BnbZIP72a	-16.6096	-2.80543	-2.84282	-16.6096	-4.8459	-2.23876	-16.6096	-16.6096	-4.43518	-16.6096	-16.6096	-16.6096	-2.89712	-1.89855	0.737172	0.743006	-3.54821	-16.6096	-16.6096	-16.6096	-16.6096	-16.6096	-16.6096	-16.6096	-16.6096	-16.6096	-16.6096	4.54242	-3.06752	-16.6096	-16.6096	-16.6096	-16.6096	-16.6096	-16.6096	-16.6096	-3.94134	-16.6096	-3.3888	-16.6096	-16.6096	-2.5226
BnaA02g14100D	BnbZIP8b	0.329078	-16.6096	-3.17063	-16.6096	-16.6096	-16.6096	-16.6096	-16.6096	-2.73099	-16.6096	-16.6096	-16.6096	-16.6096	-16.6096	-16.6096	-16.6096	-16.6096	-16.6096	-16.6096	-16.6096	-16.6096	-16.6096	-16.6096	-16.6096	-16.6096	-16.6096	-16.6096	-16.6096	-16.6096	-16.6096	-16.6096	-16.6096	-16.6096	-16.6096	-16.6096	-16.6096	-16.6096	-16.6096	-16.6096	-16.6096	-16.6096	-16.6096
BnaA03g02360D	BnbZIP75a	-16.6096	-16.6096	-16.6096	-16.6096	-16.6096	-16.6096	-16.6096	-16.6096	-16.6096	-16.6096	-16.6096	-16.6096	-16.6096	-16.6096	-16.6096	-16.6096	-16.6096	-16.6096	-16.6096	-16.6096	-16.6096	-16.6096	-16.6096	-16.6096	-16.6096	-16.6096	-16.6096	-16.6096	-16.6096	-16.6096	-16.6096	-16.6096	-16.6096	-16.6096	-16.6096	-16.6096	-16.6096	-16.6096	-16.6096	-16.6096	-16.6096	-16.6096
BnaA03g19140D	BnbZIP18e	-16.6096	-5.63709	-2.78568	-16.6096	-16.6096	-16.6096	-0.718429	-2.62124	-2.123	1.59286	-2.82057	-16.6096	-2.05941	-4.43265	-0.568367	-0.096229	-1.91632	-1.21909	0.643168	0.0873019	3.08916	2.53916	-2.18417	-3.15134	-0.66853	-0.820903	1.73116	1.36416	-1.0466	-2.85157	-2.69932	-1.4645	-16.6096	-2.04466	-1.94702	-4.10271	-4.47639	-2.56867	-4.98056	-16.6096	-16.6096	-16.6096
BnaA06g03040D	BnbZIP35b	0.340944	1.43049	0.588939	-0.923634	-1.49843	-0.757426	-2.30897	-2.76908	-3.54162	-0.0643185	-4.27593	-4.37434	-4.92075	-4.9585	-3.88969	-16.6096	-0.702292	-0.841366	-16.6096	-4.90368	-16.6096	-16.6096	-16.6096	-16.6096	0.883621	-1.20331	-3.76951	-16.6096	-1.63811	-4.88166	-3.12468	-2.13549	-1.79057	-2.20679	-5.37535	-2.25672	-3.9969	-1.25686	-3.05459	-2.44522	-16.6096	-16.6096
BnaA06g37000D	BnbZIP15b	-16.6096	-16.6096	-16.6096	-16.6096	-16.6096	-16.6096	-16.6096	-5.04082	-16.6096	-16.6096	-16.6096	-5.44614	-16.6096	-16.6096	-16.6096	-16.6096	-16.6096	-16.6096	-4.7531	-16.6096	-16.6096	-16.6096	-16.6096	-16.6096	-16.6096	-16.6096	0.552471	-1.72324	-16.6096	-16.6096	-16.6096	-16.6096	-16.6096	-16.6096	-16.6096	-16.6096	-16.6096	-16.6096	-16.6096	-16.6096	-16.6096	-16.6096
BnaA08g10920D	BnbZIP19d	3.34735	3.35744	3.28462	3.25823	3.31564	3.45947	2.81239	2.73106	2.32462	2.75843	2.5375	2.44611	2.55108	2.51645	3.67477	3.57705	2.67144	2.59177	3.50203	3.07938	4.30171	3.90508	3.39804	3.15878	2.91147	2.58767	2.57594	3.03293	2.59781	2.07359	2.48391	3.22997	3.04562	2.37167	2.41047	2.76616	3.18437	2.95051	2.41004	2.36749	2.77299	2.84726
BnaA08g11080D	BnbZIP11g	0.716332	3.02113	1.7072	2.15813	3.70597	3.35363	2.41635	4.0791	2.78237	4.52511	1.79067	1.16492	3.6954	3.36565	4.87476	4.45533	4.4552	3.9348	5.5539	5.48095	8.41239	7.49066	3.51592	2.90785	3.83108	1.1245	3.73267	3.44934	5.29102	3.84421	3.04075	2.88681	2.88162	5.6045	4.6588	6.50196	5.39537	2.55453	2.32941	4.18489	4.8559	4.54471
BnaA09g07120D	BnbZIP47f	2.87206	2.90545	3.09292	1.68172	1.82059	1.15918	-0.567511	0.246769	-0.0313585	-3.64275	-3.46627	-2.15102	-3.50108	-1.22641	-2.50775	-2.46879	-16.6096	-3.47999	-2.76082	-2.47798	-16.6096	-3.05403	-1.72837	-1.58437	-3.01547	-1.90242	-4.14784	-16.6096	-5.20106	-16.6096	-4.57835	-4.22888	-16.6096	-4.37113	-5.53114	-1.5478	-4.17121	-3.22372	-3.47983	-3.56095	-0.823532	1.07767
BnaA09g09300D	BnbZIP27c	-16.6096	-1.06799	-0.621455	-2.98221	-16.6096	-16.6096	-16.6096	-16.6096	-16.6096	-16.6096	-16.6096	-16.6096	-16.6096	-16.6096	-16.6096	-16.6096	-16.6096	-16.6096	-16.6096	-16.6096	-16.6096	-16.6096	-16.6096	-16.6096	-16.6096	-16.6096	-16.6096	-16.6096	-16.6096	-3.30925	-3.88788	-16.6096	-16.6096	-16.6096	-16.6096	-3.1679	-3.41772	-16.6096	-2.68049	-2.39465	-16.6096	-16.6096
BnaA09g43320D	BnbZIP30c	-16.6096	-16.6096	-16.6096	-16.6096	-5.22243	-16.6096	-16.6096	-16.6096	-16.6096	-16.6096	-16.6096	-4.8084	-16.6096	-16.6096	-16.6096	-16.6096	-16.6096	-16.6096	-16.6096	-16.6096	-16.6096	-16.6096	-16.6096	-16.6096	-3.57085	-4.82983	0.564467	-16.6096	-16.6096	-16.6096	-16.6096	-3.18757	-16.6096	-16.6096	-16.6096	-16.6096	-16.6096	-16.6096	-16.6096	-16.6096	-16.6096	-16.6096
BnaAnng05020D	BnbZIP5c	-1.67174	-2.99188	-2.32838	-16.6096	-16.6096	-16.6096	-16.6096	-16.6096	-16.6096	-16.6096	-16.6096	-16.6096	-16.6096	-16.6096	-16.6096	-16.6096	-16.6096	-16.6096	-16.6096	-16.6096	-16.6096	-16.6096	-16.6096	-16.6096	-16.6096	-16.6096	-16.6096	-16.6096	-16.6096	-16.6096	-16.6096	-16.6096	-16.6096	-16.6096	-16.6096	0.971196	0.394953	-16.6096	-16.6096	-16.6096	-2.51665	-3.01402
BnaAnng23880D	BnbZIP4b	-16.6096	-16.6096	-3.87823	-16.6096	-16.6096	-16.6096	-16.6096	-16.6096	-16.6096	-16.6096	-3.05733	-16.6096	-16.6096	-16.6096	-16.6096	-16.6096	-16.6096	-16.6096	-16.6096	-16.6096	-16.6096	-16.6096	-16.6096	-16.6096	-16.6096	-16.6096	-16.6096	-16.6096	-16.6096	-16.6096	-16.6096	-16.6096	-16.6096	-16.6096	-16.6096	-2.68252	-16.6096	-16.6096	-16.6096	-16.6096	-16.6096	-16.6096
BnaC01g03810D	BnbZIP11f	8.45378	6.8618	6.88958	6.69379	6.47123	6.62916	1.28974	2.32602	3.12594	5.14686	6.23357	6.36894	5.53992	6.01619	6.91987	7.08453	6.05326	5.53792	7.4239	7.57675	3.9518	5.97032	7.71053	7.79872	4.28031	3.92952	3.24499	3.5292	6.07793	3.94505	2.03171	-0.434014	0.377757	6.00487	5.21907	6.69572	6.39337	6.06885	5.78929	5.28825	5.5218	6.69338
BnaC01g35040D	BnbZIP64e	-4.19726	-4.20536	-16.6096	2.0356	1.26396	1.41637	2.95145	2.64759	2.92918	0.816665	2.63744	2.91202	3.99677	3.54549	4.04172	3.84673	2.52814	1.97267	3.79632	3.36944	4.79889	3.41777	3.96638	3.64236	2.54775	2.62442	-3.66411	-3.4793	-0.882341	-3.08779	-16.6096	-1.67137	-2.18497	0.902452	-1.80951	2.80404	2.0576	1.64044	1.69437	-0.941571	2.93228	3.16511
BnaC03g07220D	BnbZIP3h	-16.6096	-16.6096	-16.6096	-16.6096	-16.6096	-16.6096	-16.6096	-16.6096	-16.6096	-16.6096	-16.6096	-16.6096	-16.6096	-2.76111	-16.6096	-16.6096	-16.6096	-16.6096	-16.6096	-16.6096	-16.6096	-16.6096	-16.6096	-16.6096	-16.6096	-16.6096	-16.6096	-16.6096	-16.6096	-16.6096	-16.6096	-16.6096	-16.6096	-16.6096	-16.6096	-16.6096	-16.6096	-16.6096	-16.6096	-16.6096	-16.6096	-16.6096
BnaC03g22760D	BnbZIP18f	-16.6096	-16.6096	-5.32098	-16.6096	-16.6096	-16.6096	-16.6096	-16.6096	-3.11249	-0.240638	-16.6096	-16.6096	-16.6096	-4.32795	-3.28341	-4.58629	-16.6096	-3.48621	0.787504	-1.24009	3.00579	2.64968	-16.6096	-3.68603	-1.27919	-1.96765	-0.0685476	0.116691	-2.06806	-1.10956	-1.65327	-3.88739	-16.6096	-2.78692	-16.6096	-16.6096	-16.6096	-3.37365	-16.6096	-16.6096	-16.6096	-16.6096
BnaC04g17630D	BnbZIP15a	-16.6096	-16.6096	-16.6096	-16.6096	-16.6096	-16.6096	-16.6096	-4.91704	-1.62022	-5.41342	-16.6096	-16.6096	-16.6096	-16.6096	-16.6096	-16.6096	-16.6096	-16.6096	-16.6096	-16.6096	-16.6096	-16.6096	-16.6096	-16.6096	-5.59909	-16.6096	-2.12347	-2.33637	-16.6096	-16.6096	-16.6096	-16.6096	-16.6096	-16.6096	-16.6096	-16.6096	-16.6096	-16.6096	-16.6096	-5.16993	-16.6096	-16.6096
BnaC04g33650D	BnbZIP30d	-16.6096	-16.6096	-16.6096	-16.6096	-16.6096	-16.6096	-16.6096	-16.6096	-16.6096	-16.6096	-16.6096	-16.6096	-16.6096	-16.6096	-16.6096	-16.6096	-16.6096	-16.6096	-16.6096	-16.6096	-16.6096	-16.6096	-16.6096	-16.6096	-16.6096	-16.6096	-16.6096	-16.6096	-16.6096	-16.6096	-16.6096	-16.6096	-16.6096	-16.6096	-16.6096	-16.6096	-16.6096	-16.6096	-16.6096	-16.6096	-16.6096	-16.6096
BnaC04g44470D	BnbZIP16f	-16.6096	-1.24546	-16.6096	-16.6096	-16.6096	-16.6096	-16.6096	-0.586471	-0.966489	-16.6096	-16.6096	-16.6096	-16.6096	-16.6096	-16.6096	-16.6096	-16.6096	-16.6096	-16.6096	-16.6096	-16.6096	-16.6096	-16.6096	-0.761152	-16.6096	-0.829165	-16.6096	-16.6096	-0.62882	-16.6096	-16.6096	-16.6096	-16.6096	-16.6096	-16.6096	-16.6096	-16.6096	-16.6096	-16.6096	-16.6096	-16.6096	-16.6096
BnaC05g35930D	BnbZIP64d	-16.6096	-16.6096	-1.84227	-3.52476	-2.2181	-2.27908	0.102509	-0.813133	-0.646372	-2.34173	-0.0806103	-2.11053	-1.88724	0.401893	0.0252493	-0.576386	-1.84366	-1.29038	-0.468911	-2.86902	-1.16591	-0.472119	-0.956307	-1.0847	-0.461431	-0.35256	-16.6096	-16.6096	-16.6096	-16.6096	-16.6096	-16.6096	-16.6096	-16.6096	-16.6096	-16.6096	-16.6096	-1.89574	-1.5035	-1.98388	1.37862	0.810015
BnaC06g02640D	BnbZIP35a	1.37871	1.24932	0.931437	-1.16592	-1.31986	-0.428789	-2.17111	-2.22226	-3.73265	0.158877	-16.6096	-16.6096	-16.6096	-16.6096	-3.91237	-16.6096	-0.316364	-0.932809	-16.6096	-3.01255	-1.25944	-3.09232	-16.6096	-16.6096	1.38566	-1.90026	-3.11405	-3.55317	-1.0389	-2.42213	-2.47113	-0.979015	0.239545	-2.73596	-2.03624	-1.83841	-2.51065	-2.39069	-2.55186	-0.124014	-16.6096	-16.6096
BnaC08g35930D	BnbZIP30e	-4.46244	-3.49501	-3.20859	-4.80585	-5.41446	-1.93622	-16.6096	-16.6096	-3.51961	-5.20518	-4.0655	-2.05008	-3.57704	-16.6096	-16.6096	-16.6096	-3.75549	-3.20377	-16.6096	-16.6096	-16.6096	-16.6096	-16.6096	-16.6096	-2.50783	-3.38992	0.709365	-5.05728	-3.73188	-2.95801	-1.72232	-1.68255	-0.267291	-4.76203	-4.90283	-2.8183	-3.62474	-2.91552	-1.87833	-4.17328	-1.28399	-0.537432
BnaC09g09660D	BnbZIP2e	6.77762	5.888	5.72528	7.38576	6.99873	7.26475	6.81102	6.71887	7.00631	6.03017	6.20177	6.45693	7.5816	7.66723	7.7606	7.86174	5.76876	5.24911	6.12528	6.2781	5.02298	5.30953	6.67489	6.70522	4.94425	4.66915	4.62084	4.3646	4.35443	4.01706	4.06271	4.40888	3.77142	4.63877	4.0469	6.99596	5.70635	5.57182	5.75348	5.88234	6.30646	6.078
BnaCnng21630D	BnbZIP5d	-16.6096	-16.6096	-16.6096	-16.6096	-16.6096	-16.6096	-16.6096	-16.6096	-2.36976	-2.47922	-16.6096	-16.6096	1.09057	-0.0782095	-1.68625	-16.6096	-16.6096	-16.6096	-16.6096	-16.6096	-16.6096	-2.11142	0.246058	-0.810002	-3.47499	-2.37511	-16.6096	-16.6096	-3.19609	-16.6096	-16.6096	-1.50191	-16.6096	-16.6096	-16.6096	0.772287	0.878678	-16.6096	-16.6096	-16.6096	-16.6096	-2.52055
BnaCnng60880D	BnbZIP5b	-2.39979	-4.5572	-3.3041	-16.6096	-16.6096	-16.6096	-16.6096	-16.6096	-16.6096	-16.6096	-16.6096	-16.6096	-16.6096	-16.6096	-16.6096	-16.6096	-16.6096	-4.08413	-16.6096	-16.6096	-16.6096	-16.6096	-16.6096	-3.699	-16.6096	-16.6096	-4.02332	-16.6096	-16.6096	-16.6096	-16.6096	-16.6096	-16.6096	-16.6096	-16.6096	-16.6096	-16.6096	-16.6096	-16.6096	-16.6096	-16.6096	-16.6096
BnaUnng01680D	BnbZIP75b	-16.6096	-16.6096	-16.6096	-16.6096	-16.6096	-16.6096	-16.6096	-16.6096	-16.6096	-16.6096	-16.6096	-16.6096	-16.6096	-16.6096	-16.6096	-16.6096	-16.6096	-16.6096	-16.6096	-16.6096	-16.6096	-16.6096	-16.6096	-16.6096	-16.6096	-16.6096	-16.6096	-16.6096	-16.6096	-16.6096	-16.6096	-16.6096	-16.6096	-16.6096	-16.6096	-16.6096	-16.6096	-16.6096	-16.6096	-16.6096	-16.6096	-16.6096
