# Supplementary material for: Genome-Wide Identification and Structural Analysis of bZIP Transcription Factor Genes in Brassica napus
Source: Genes (Basel). 2017 Oct 24;8(10):288. doi: 10.3390/genes8100288 (PMC5664138; doi:10.3390/genes8100288)
Supplement: Supplementary file 1 [file genes-08-00288-s001.zip › Table S5 Syntenic gene analysis of bZIP genes in A. thaliana, B. rapa, B. oleracea and B. napus.xlsx]

## Sheet: Syntenic gene analysis
Table S6 Syntenic gene analysis of bZIP genes in A. thaliana, B. rapa, B. oleracea and B. napus
Gene type	tPCK	Triplication Block	AGI ID	Br				Bo				BnA				BnC
	Chr			LFa	MF1b	MF2c	Non-genome triplicationd	LF	MF1	MF2	Non-genome triplication	LF	MF1	MF2	Non-genome triplication	LF	MF1	MF2	Non-genome triplication
AtbZIP12	tPCK3	J	At2g41070	Bra004597	Bra016953			Bol006902	Bol005146			BnaA05g01970D	BnaA04g23690D			BnaC04g52290D	BnaC04g56840D
AtbZIP13	tPCK7	V	At5g44080	Bra033719				Bol012855				BnaA06g36330D							BnaCnng27030D
AtbZIP14	tPCK4	U	At4g35900	Bra011648	Bra017735	Bra010504		Bol029042	Bol018688	Bol029939		BnaA01g01640D		BnaA08g14840D	BnaAnng08290D	BnaC01g02720D	BnaC07g45850D		BnaC03g76870D
AtbZIP15	tPCK7	V	At5g42910	Bra033649				Bol015239				BnaA06g37000D				BnaC04g17630D
AtbZIP27	tPCK2	H	At2g17770	Bra002090	Bra037251				Bol007495			BnaA07g03000D	BnaA09g09300D				BnaC09g09560D
AtbZIP35	tPCK1	C	At1g49720	Bra018800				Bol016788				BnaA06g03040D				BnaC06g02640D
AtbZIP36	tPCK1	C	At1g45249	Bra040260							Bol045190				BnaA10g28780D				BnaC06g00420D
AtbZIP37	tPCK4	U	At4g34000	Bra011485	Bra017621			Bol013623	Bol033853						BnaAnng26550D	BnaC01g04330D	BnaC07g44670D
AtbZIP38	tPCK2	F	At3g19290	Bra022409	Bra037533	Bra001742		Bol018082	Bol031002	Bol003614		BnaA05g20870D	BnaA01g26200D	BnaA03g35190D		BnaC05g33570D			BnaC01g43800D/BnaCnng41320D
AtbZIP39	tPCK3	J	At2g36270	Bra005287	Bra017251			Bol011683	Bol037733		Bol011719/Bol037733	BnaA05g08020D			BnaAnng07530D	BnaC04g09030D
AtbZIP40	tPCK1	A	At1g03970	Bra015281				Bol040859				BnaA10g02300D				BnaC05g02200D
AtbZIP66	tPCK6	N	At3g56850	Bra007274	Bra014668	Bra003253	Bra007276	Bol044413	Bol044306	Bol004199	Bol004200		BnaA04g02780D	BnaA07g16990D	BnaA09g36130D		BnaC04g24820D		BnaC08g27660D/BnaCnng20400D
AtbZIP67	tPCK6	M	At3g44460	Bra019436							Bol041278					BnaC03g54810D			BnaCnng04010D
AtbZIP17	tPCK3	J	At2g40950		Bra016959		Bra017528	Bol006897	Bol005139		Bol027075/Bol032140		BnaA04g23630D						BnaC04g56770D/BnaC04g52230D
AtbZIP28	tPCK2	F	At3g10800		Bra034147		Bra023224		Bol023161				BnaA01g31420D		BnaA09g24670D
AtbZIP49	tPCK6	N	At3g56660		Bra014680				Bol044292				BnaA04g02670D						BnaCnng38290D
AtbZIP9	tPCK7	Q	At5g24800	Bra009793	Bra020471			Bol022397	Bol016432			BnaA06g27230D	BnaA02g32330D			BnaC07g29750D	BnaC02g41050D
AtbZIP10	tPCK5	O	At4g02640	Bra036251				Bol006077				BnaA09g00980D				BnaC09g00090D
AtbZIP25	tPCK6	N	At3g54620	Bra007083			Bra014802/Bra024310	Bol008965		Bol008623	Bol020390/Bol029432/Bol041630	BnaA09g34460D			BnaA04g27730D	BnaC08g25370D			BnaC03g21720D/BnaC06g15330D/BnaCnng29250D
AtbZIP63	tPCK7	Q	At5g28770	Bra010010	Bra020620			Bol016628	Bol001382			BnaA06g29270D	BnaA02g31000D			BnaC07g27440D	BnaC02g39310D
AtbZIP20	tPCK5	R	At5g06950	Bra009241		Bra028713		Bol043902		Bol024526					BnaA10g24020D				BnaC09g48640D
AtbZIP21	tPCK1	A	At1g08320	Bra018634		Bra031622		Bol041203		Bol006544		BnaA06g04770D		BnaA09g48940D		BnaC05g06030D		BnaC08g43230D
AtbZIP22	tPCK1	B	At1g22070	Bra031364	Bra016389			Bol009713	Bol012637	Bol042010		BnaA09g30910D	BnaA08g20970D			BnaC05g17700D	BnaC08g20170D
AtbZIP26	tPCK5	R	At5g06960	Bra009241		Bra028713		Bol043902		Bol024526					BnaAnng01920D				BnaC02g01780D
AtbZIP45	tPCK2	F	At3g12250	Bra034767	Bra038705	Bra001443		Bol010308	Bol007295	Bol035452		BnaA05g26790D	BnaA01g30760D	BnaA03g32170D		BnaC05g40810D		BnaC03g37460D	BnaCnng22950D
AtbZIP46	tPCK6	E	At1g68640	Bra004329				Bol024000				BnaA07g27320D				BnaC06g30310D
AtbZIP47	tPCK7	X	At5g65210	Bra024366	Bra031871	Bra037809	Bra037374	Bol009211	Bol008040	Bol019052		BnaA06g24140D		BnaA09g07120D	BnaAnng04720D	BnaC03g49070D	BnaC02g43620D	BnaC09g06840D
AtbZIP50	tPCK6	E	At1g77920	Bra015646						Bol003681	Bol027526	BnaA07g33790D			BnaA07g20770D	BnaC06g38430D			BnaC06g20630D
AtbZIP57	tPCK5	R	At5g10030	Bra009063		Bra028604		Bol043707		Bol024636		BnaA10g22150D		BnaA02g00310D		BnaC09g46670D		BnaC02g00560D
AtbZIP65	tPCK5	R	At5g06839	Bra009233	Bra005914			Bol043909	Bol008887		Bol017285	BnaA10g24100D				BnaC09g48720D			BnaUnng03970D	BnaUnng03970D
AtbZIP34	tPCK3	J	At2g42380	Bra004689		Bra000256		Bol004832		Bol001886		BnaA05g02840D		BnaA03g19810D				BnaC03g23710D	BnaC04g52770D/BnaC03g10840D
AtbZIP61	tPCK6	N	At3g58120	Bra007380		Bra003320						BnaA09g37270D				BnaC08g29000D		BnaC06g16270D
AtbZIP19	tPCK4	U	At4g35040	Bra011580		Bra034668	Bra013048	Bol013712		Bol034645	Bol012703			BnaA08g10920D	BnaAnng11690D	BnaC01g03460D		BnaC03g65600D
AtbZIP23	tPCK2	H	At2g16770		Bra037290	Bra013048			Bol012703	Bol042686			BnaA09g08870D	BnaA03g39300D			BnaC09g09130D	BnaC03g46620D
AtbZIP24	tPCK6	N	At3g51960	Bra006886	Bra033464				Bol009156				BnaA04g05810D						BnaCnng36700D
AtbZIP16	tPCK3	J	At2g35530	Bra005335	Bra017316	Bra023012		Bol027451	Bol037803	Bol039799	Bol037800	BnaA05g08520D	BnaA04g20520D		BnaA03g56410D	BnaC04g09600D	BnaC04g44470D		BnaC04g44430D
AtbZIP41	tPCK4	U	At4g36730	Bra011701		Bra010572		Bol028975		Bol016321		BnaA01g01100D		BnaA08g15400D		BnaC01g02130D		BnaC03g61840D
AtbZIP54	tPCK5	O	At4g01120	Bra037382				Bol011470				BnaA09g00170D							BnaCnng01910D
AtbZIP55	tPCK3	J	At2g46270	Bra004550				Bol000879		Bol029580	Bol017742	BnaA05g01520D				BnaC04g01070D			BnaC03g25660D
AtbZIP68	tPCK1	B	At1g32150	Bra023243				Bol022259	Bol014051			BnaA09g24610D				BnaC05g24270D
AtbZIP56	tPCK5	R	At5g11260	Bra008976		Bra023317		Bol043589		Bol024704		BnaA10g21200D		BnaA02g00920D		BnaC09g45380D			BnaCnng20200D
AtbZIP64	tPCK2	F	At3g17609	Bra022225	Bra021258	Bra001671		Bol038660	Bol030865	Bol022925		BnaA05g22650D	BnaA01g27940D	BnaA03g34610D		BnaC05g35930D	BnaC01g35040D
AtbZIP18	tPCK3	J	At2g40620	Bra004582	Bra016980	Bra000195		Bol006882	Bol005115	Bol020604		BnaA05g01800D	BnaA04g23410D	BnaA03g19140D		BnaC04g01480D	BnaC04g47290D	BnaC03g22760D
AtbZIP29	tPCK4	U	At4g38900		Bra033582	Bra010722	Bra037061		Bol018521	Bol016052			BnaA06g37290D	BnaA08g16860D			BnaC07g47540D	BnaC03g60240D
AtbZIP30	tPCK3	I	At2g21230	Bra031172	Bra030314				Bol006736			BnaA09g43320D	BnaA04g12020D				BnaC04g33650D		BnaC04g33670D/BnaC08g35930D
AtbZIP31	tPCK2	G	At2g13150
AtbZIP32			At2g12980
AtbZIP33	tPCK2	G	At2g12900
AtbZIP51	tPCK1	C	At1g43700			Bra032191	Bra034916			Bol043246	Bol033489				BnaA08g04710D				BnaC05g51490D/BnaC08g05560D
AtbZIP52	tPCK1	A	At1g06850		Bra030663	Bra031541		Bol041086	Bol023356	Bol004144			BnaA08g28740D	BnaA09g49720D			BnaC08g01910D	BnaC08g44990D
AtbZIP59	tPCK3	J	At2g31370	Bra018250	Bra021735			Bol008240	Bol004544			BnaA05g11370D	BnaA04g18340D				BnaC04g42420D		BnaCnng30720D
AtbZIP69	tPCK1	A	At1g06070	Bra015471	Bra030637			Bol041035	Bol023333			BnaA10g04020D	BnaA08g28440D			BnaC05g04130D	BnaC08g01660D
AtbZIP71	tPCK3	I	At2g24340
AtbZIP73			At2g13130
AtbZIP74	tPCK3	I	At2g21235
AtbZIP1	tPCK7	Wa	At5g49450	Bra010035			Bra036142	Bol016607			Bol032354	BnaA06g29500D			BnaA09g03330D	BnaC07g27220D			BnaC09g02690D
AtbZIP2	tPCK2	H	At2g18160	Bra039631	Bra037235	Bra024478		Bol041488	Bol007475	Bol012472		BnaA07g01890D	BnaA09g09500D	BnaA06g25370D			BnaC09g09660D		BnaC06g01290D
AtbZIP3	tPCK5	R	At5g15830	Bra008670	Bra006324	Bra023540		Bol030487	Bol034371	Bol021255		BnaA10g18440D	BnaA03g05670D	BnaA02g02830D		BnaC09g42010D	BnaC03g07220D	BnaC02g06270D	BnaC03g07400D/BnaC03g07230D
AtbZIP4	tPCK7	D	At1g59530			Bra027855	Bra036025			Bol006975	Bol037334				BnaAnng23880D			BnaC09g15210D
AtbZIP5	tPCK6	M	At3g49760	Bra036025				Bol037334	Bol021964						BnaAnng05020D	BnaC08g21370D			BnaCnng60880D/BnaCnng21630D
AtbZIP6	tPCK3	I	At2g22850
AtbZIP7	tPCK4	U	At4g37730	Bra011780	Bra017850			Bol028894	Bol018596			BnaA01g00310D	BnaA03g54260D			BnaC01g01320D	BnaC07g46750D
AtbZIP8	tPCK6	E	At1g68880		Bra038341				Bol028631				BnaA02g14100D				BnaC02g18730D
AtbZIP11	tPCK4	U	At4g34590	Bra011545	Bra017664	Bra034639		Bol013680	Bol024237	Bol034676		BnaA01g02570D	BnaA03g52920D	BnaA08g11080D	BnaA10g13430D	BnaC01g03810D	BnaC07g45120D	BnaC03g65930D
AtbZIP42	tPCK7	L	At3g30530	Bra025418	Bra020735			Bol043053	Bol033132						BnaA06g39730D	BnaC07g26080D	BnaC02g38190D
AtbZIP43	tPCK4	S	At5g38800
AtbZIP44	tPCK6	E	At1g75390	Bra015847	Bra008192	Bra003755		Bol027732	Bol039324	Bol039895	Bol012142		BnaA02g17180D	BnaA07g21710D				BnaC06g22430D	BnaCnng21800D
AtbZIP48	tPCK7	K	At2g04038	Bra025144	Bra026523	Bra017359		Bol042729	Bol020032	Bol032575		BnaA06g33560D	BnaA02g27460D	BnaA09g19470D			BnaC02g35400D		BnaC09g22200D/BnaCnng73390D
AtbZIP53	tPCK6	N	At3g62420	Bra007679		Bra003500		Bol044598		Bol010836		BnaA09g39870D		BnaA07g19330D		BnaC08g32220D		BnaC06g18530D
AtbZIP58	tPCK1	A	At1g13600	Bra019715		Bra026895	Bra026896	Bol010390		Bol031441		BnaA06g08590D			BnaA02g20110D			BnaC08g40240D	BnaC01g30400D
AtbZIP70	tPCK7	X	At5g60830	Bra013005	Bra029353	Bra035957		Bol017068	Bol007755	Bol036259		BnaA03g39740D		BnaA09g05450D			BnaC02g41810D	BnaC09g05030D
AtbZIP75	tPCK5	R	At5g08141												BnaA03g02360D					BnaUnng01680D
AtbZIP60	tPCK1	C	At1g42990		Bra034925				Bol033486				BnaA08g04620D				BnaC08g05600D
AtbZIP62	tPCK1	A	At1g19490	Bra025743				Bol026864				BnaA06g13700D				BnaC05g15020D			BnaC07g48460D
AtbZIP72	tPCK5	R	At5g07160	Bra009288				Bol043859				BnaA10g23610D				BnaC09g48330D
